# Supplementary material for: Triple florigenic signaling in rice promotes stem elongation via transcriptional de‐repression
Source: Plant J. 2026 Jul 19;127(2):e71050. doi: 10.1111/tpj.71050 (PMC13381055; doi:10.1111/tpj.71050)
Supplement: Supplementary file 2 — Table S1. List of genes differentially expressed in the wild‐type compared with the pine1 mutant. [file TPJ-127-0-s004.xlsx]

## Sheet: Table S1
RAP (Os ID)	MSU (LOC_Os ID)	gene name (RAP)	gene description (rap)	gene name (msu)	baseMean	log2FoldChange	lfcSE	stat	pvalue	padj
Os06g0271500	LOC_Os06g16050.1	Transposon, En/Spm-like domain containing protein		transposon protein, putative, CACTA, En/Spm sub-class, expressed	3353.06	-15.2061	1.17969904663873	-12.889837295136	5.13520358529276e-38	6.62415586484839e-35
Os03g0115800	LOC_Os03g02470.1	Conserved hypothetical protein		expressed protein	2376.73	-14.7098	1.18078848055293	-12.457634595252	1.27084296550311e-35	1.21431398766721e-32
Os02g0496300	None	Conserved hypothetical protein			511.865	-12.4939	1.18307354701263	-10.5605576175744	4.53957071823238e-26	2.25223817230148e-23
Os11g0229000	None	Hypothetical conserved gene			299.006	-11.7185	1.18543381997854	-9.88543409657588	4.81490400427505e-23	1.80028562907669e-20
Os12g0632401	None	Hypothetical conserved gene			245.468	-11.4343	1.18626386002029	-9.63892842193596	5.4756570647679e-22	1.85876942913088e-19
Os04g0172560	None	Hypothetical gene			240.058	-11.4026	1.18698975709189	-9.60635244983129	7.51645815169486e-22	2.51840394617631e-19
Os08g0340700	None	Non-protein coding transcript			165.688	-10.8665	1.1899523078794	-9.1319140462437	6.72987393663661e-20	2.01888392664288e-17
Os04g0355401	None	Hypothetical protein			124.574	-10.4547	1.19403750345229	-8.75577078668803	2.02713314403824e-18	5.4600584156979e-16
Os06g0637800	None	Hypothetical gene			108.504	-10.2568	1.20047904760383	-8.54392073193667	1.29743053880605e-17	3.2497485893842e-15
Os11g0229100	LOC_Os11g12290.1	Similar to B0616E02-H0507E05.11 protein		proteophosphoglycan, putative, expressed	102.991	-10.1817	1.19618446269708	-8.51179228766068	1.71265176284037e-17	4.12941147939427e-15
Os04g0510000	LOC_Os04g43090.1	Similar to OSIGBa0157K09-H0214G12.6 protein		expressed protein	95.8869	-10.0791	1.20455771644435	-8.36746785071215	5.88695778357732e-17	1.32067499007401e-14
Os11g0227300	LOC_Os11g12010.1	Conserved hypothetical protein		expressed protein	79.0686	-9.79872	1.20205765834564	-8.15162139782279	3.59076965593698e-16	7.07162338576475e-14
Os12g0455100	None	Hypothetical protein			67.6399	-9.57527	1.20770955857914	-7.92845059921505	2.21896894352932e-15	4.14834636044297e-13
Os01g0309451	None	Hypothetical gene			62.1056	-9.4532	1.21519544024875	-7.77915735182071	7.3009206934413e-15	1.23918719059271e-12
Os11g0515700	None	Non-protein coding transcript			52.6847	-9.21199	1.23456618107668	-7.4617225006512	8.5398598606446e-14	1.30366771919982e-11
Os11g0100200	LOC_Os11g01020.1	Similar to ALY protein		RNA recognition motif containing protein, putative, expressed	363.865	-9.1478	0.731057107683172	-12.5131158531482	6.3291931418511e-36	6.80361891110902e-33
Os08g0124100	LOC_Os08g03002.1	Concanavalin A-like lectin/glucanase, subgroup domain containing protein		lectin-like receptor kinase 1, putative, expressed	42.6957	-8.91025	1.21982763114506	-7.3045193389286	2.78259648435167e-13	3.94440696152686e-11
Os02g0517421	None	Non-protein coding transcript			41.6124	-8.87651	1.23355196833338	-7.19589720942918	6.20513640964775e-13	8.33782886627617e-11
Os11g0227600	None	Hypothetical protein			40.9417	-8.84903	1.22285443803281	-7.23637334026861	4.60841640483498e-13	6.39207176496439e-11
Os01g0974600	None	Similar to Histone H2A			79.8006	-8.84873	1.20223924299014	-7.36020873271273	1.83622874408048e-13	2.64652879153812e-11
Os07g0560400	None	Hypothetical protein			30.4854	-8.42646	1.24513878635658	-6.76748496422565	1.31040263766143e-11	1.45094753858486e-09
Os02g0517333	LOC_Os02g31230.1	Conserved hypothetical protein		expressed protein	30.0176	-8.4041	1.2382173001804	-6.78725488881821	1.14287194746343e-11	1.27640490790515e-09
Os12g0117700	None	Similar to RNA binding protein			25.4653	-8.1603	1.31619055908294	-6.1999413990713	5.64841880410794e-10	5.00768236175879e-08
Os11g0234001	LOC_Os11g12630.1	Conserved hypothetical protein		transposon protein, putative, unclassified, expressed	23.0253	-8.02155	1.25539381256196	-6.38966618693405	1.66248272170337e-10	1.57685263739799e-08
Os04g0483450	None	Hypothetical conserved gene			20.8634	-7.87678	1.26148901320001	-6.24403183344899	4.26433145519783e-10	3.88747304638335e-08
Os06g0559600	LOC_Os06g36410.1	Hypothetical conserved gene		hypothetical protein	145.589	-7.8319	0.751951136049646	-10.4154383796831	2.10824042296807e-25	9.88918084948239e-23
Os11g0233400	None	Similar to cDNA clone:J033099F01, full insert sequence			1998.17	-7.74262	0.203093817773845	-38.1233795279381	0	0
Os12g0630750	None	Similar to cDNA clone:J023055K12, full insert sequence			119.231	-7.53376	0.748515037321673	-10.0649374045179	7.89375307957859e-24	3.2846925112911e-21
Os07g0609550	LOC_Os07g41840.1	Hypothetical conserved gene		expressed protein	15.0886	-7.41061	1.29120144941222	-5.73931138788349	9.50622894437594e-09	6.70085247365997e-07
Os07g0248900	LOC_Os07g14514.2	Transposase, MuDR, plant domain containing protein		retrotransposon protein, putative, unclassified, expressed	325.902	-7.13902	0.700806209644252	-10.1868678739201	2.26958783388778e-24	9.75884942107847e-22
Os11g0673600	LOC_Os11g44960.1	Similar to NB-ARC domain containing protein, expressed	YR2	NBS-LRR disease resistance protein, putative, expressed	61.1855	-6.97547	0.886111317981421	-7.87200082051414	3.49013873043412e-15	6.16726637715548e-13
Os07g0248800	LOC_Os07g14514.1	Similar to OSIGBa0140C02.4 protein		retrotransposon protein, putative, unclassified, expressed	308.173	-6.68702	1.2721148216524	-5.25661839271874	1.46728331553309e-07	8.14074027041682e-06
Os04g0397800	None	Conserved hypothetical protein			8.00804	-6.49809	1.39988500977772	-4.64187648222859	3.45259242130129e-06	0.000137884569469275
Os08g0207300	LOC_Os08g10612.1	Conserved hypothetical protein		expressed protein	7.76832	-6.4561	1.40229386440863	-4.60395583759134	4.14540405312654e-06	0.000162041332070624
Os06g0700750	None	Conserved hypothetical protein			27.704	-6.40639	1.09576311588784	-5.84650820945831	5.01998805819216e-09	3.79796691827858e-07
Os04g0174200	LOC_Os04g09450.1	Similar to OsRAD23-like		expressed protein	112.672	-6.27494	0.58164867640557	-10.788197675377	3.91389842370183e-27	1.9798954006487e-24
Os11g0114300	LOC_Os11g02290.1	Conserved hypothetical protein		expressed protein	6.71717	-6.24218	1.43740056240204	-4.34268477740887	1.40752017097156e-05	0.000474054998575655
Os07g0655201	LOC_Os07g46130.1	Similar to BLE2 protein		expressed protein	6.64848	-6.22958	1.42984682633323	-4.35681885074498	1.31966398026995e-05	0.000449155818297946
Os06g0234700	None	Non-protein coding transcript			18.7405	-5.86181	1.15500597900715	-5.07513501918206	3.87220943832576e-07	1.95880649606601e-05
Os08g0125059	None	Hypothetical protein			5.09355	-5.84607	1.49540021846854	-3.90936824622224	9.25378094219177e-05	0.00247653832497516
Os05g0527700	LOC_Os05g45170.1	UDP-glucuronosyl/UDP-glucosyltransferase family protein		glucosyl transferase, putative, expressed	4.35924	-5.61549	1.55712557021257	-3.60631859842563	0.00031057179065317	0.00678445523036505
Os02g0798800	LOC_Os02g55540.1	Leucine-rich repeat, cysteine-containing subtype containing protein		F-box/LRR-repeat protein 14, putative, expressed	24.1369	-5.61148	0.936133304943104	-5.99431986997974	2.04338818411215e-09	1.65258218689371e-07
Os10g0349300	LOC_Os10g20830.1	Similar to Root-specific protein (RCc2 protein)	OsHyPRP09	LTPL133 - Protease inhibitor/seed storage/LTP family protein precursor, expressed	4.14362	-5.55243	1.62490859718493	-3.41707224146404	0.000632984805169963	0.012250843952423
Os04g0370900	LOC_Os04g30240.1	Similar to H0607F01.5 protein		OsWAK60 - OsWAK receptor-like protein kinase, expressed	7.99791	-5.51145	1.44691945584196	-3.8090933779764	0.000139477279709245	0.00342890570356731
Os02g0528750	None	Conserved hypothetical protein			173.134	-5.41047	0.335612140083188	-16.1212096097572	1.81030841416346e-58	4.67041467770031e-55
Os01g0227700	LOC_Os01g12760.1	Cytochrome P450 family protein		cytochrome P450, putative, expressed	93.9589	-5.4099	1.36272617908787	-3.96991097102826	7.18994921899037e-05	0.00198388769947308
Os08g0358050	None	Non-protein coding transcript			6.41052	-5.18087	1.43260801791014	-3.6163912979826	0.000298738683412103	0.0065704682807748
Os03g0643000	None	Similar to Hydrolase-like protein			18.009	-4.76137	0.876164944535398	-5.43433038509017	5.50025877295856e-08	3.36258711098478e-06
Os01g0692400	LOC_Os01g49750.1	Conserved hypothetical protein		expressed protein	4.63655	-4.69478	1.50183593761286	-3.12602466174303	0.00177186692048903	0.0277512851448907
Os07g0611700	LOC_Os07g42104.1	Peptidase C1A, papain family protein		expressed protein	20.4165	-4.64639	0.800252222239262	-5.8061573885252	6.39228773202371e-09	4.71455880603765e-07
Os07g0188000	LOC_Os07g09020.1	Similar to Argonaute 4 protein	OsAGO14	argonaute, putative, expressed	12.1244	-4.59871	1.00694121030042	-4.5670048293264	4.94742617057509e-06	0.000189094292999506
Os11g0227800	LOC_Os11g12050.1	NB-ARC domain containing protein		NBS-LRR type disease resistance protein, putative, expressed	263.001	-4.32962	0.444443013844378	-9.74167765177039	2.00221163783781e-22	7.27536028796867e-20
Os11g0674400	LOC_Os11g45050.1	Similar to NB-ARC domain containing protein, expressed		NBS-LRR disease resistance protein, putative, expressed	204.761	-4.31334	0.304554204919596	-14.1627908973551	1.55686144199118e-45	2.86896202442361e-42
Os03g0667300	LOC_Os03g46454.1	Similar to Metal transport protein	OsIRT2	metal cation transporter, putative, expressed	28.9075	-4.26359	0.638785246188465	-6.67452654414815	2.48031585103557e-11	2.6773919933417e-09
Os02g0460200	LOC_Os02g26210.1	Similar to OSIGBa0131F24.5 protein		flowering promoting factor-like 1, putative, expressed	56.6646	-4.14554	0.427843132356416	-9.6893827282432	3.34544420511738e-22	1.16633939253815e-19
Os06g0212400	LOC_Os06g10960.1	Similar to glycosyltransferase family-37		xyloglucan fucosyltransferase, putative, expressed	43.4205	-4.09558	0.518217175414036	-7.90321919397017	2.7179102482132e-15	4.97300471586186e-13
Os03g0861300	LOC_Os03g64330.1	Similar to Aquaporin	OsPIP2	aquaporin protein, putative, expressed	110.116	-4.00366	0.327239287709337	-12.2346415463067	2.02999019088115e-34	1.87041846194795e-31
Os11g0484700	LOC_Os11g29420.1	Bifunctional inhibitor/plant lipid transfer protein/seed storage domain containing protein	OsLTPd12	LTPL30 - Protease inhibitor/seed storage/LTP family protein precursor, putative, expressed	10.1831	-3.89669	0.954470146313945	-4.08256460411392	4.45414243119033e-05	0.00130434075575799
Os01g0595201	LOC_Os01g41200.1	Similar to metal ion binding protein		heavy metal-associated domain containing protein, expressed	28.3824	-3.78569	0.568293725813742	-6.66150970735778	2.71028893706697e-11	2.91344767864129e-09
Os07g0294100	LOC_Os07g19320.1	Similar to NB-ARC domain containing protein		stripe rust resistance protein Yr10, putative, expressed	6.97135	-3.72756	1.21499121665614	-3.06797445746126	0.00215515038285909	0.0324770588360875
Os01g0187300	None	Hypothetical conserved gene			8.7528	-3.70744	1.06171660400732	-3.49192871950586	0.000479546202406807	0.00985016916870479
Os07g0679100	LOC_Os07g48140.1	Conserved hypothetical protein	OsOFP32	ATOFP17/OFP17, putative, expressed	8.88824	-3.68696	1.01451410620753	-3.63420844309111	0.000278835371232424	0.00620679356550932
Os05g0472400	LOC_Os05g39540.1	Similar to Zinc transporter 9	OsZIP9	metal cation transporter, putative, expressed	8.57595	-3.66652	1.04997362791495	-3.4920126579246	0.000479395528536175	0.00985016916870479
Os06g0658350	None	Conserved hypothetical protein			6.43034	-3.58543	1.15949836863193	-3.09222734822619	0.00198660636552428	0.0302910506052961
Os07g0142500	LOC_Os07g04950.1	Conserved hypothetical protein		retrotransposon protein, putative, unclassified, expressed	103.615	-3.57236	0.381085558755457	-9.37416145614664	6.97278055593474e-21	2.2208736489205e-18
Os08g0531900	LOC_Os08g41960.1	Similar to MADS box transcription factor-like protein (MADS-box protein AGL72)	OsMADS37	OsMADS37 - MADS-box family gene with MIKC* type-box, expressed	25.166	-3.57223	0.667097472836434	-5.35489068381896	8.56081578041416e-08	5.03099057674043e-06
Os02g0722001	LOC_Os02g49030.1	Similar to Tyrosyl-tRNA synthetase		tyrosyl-tRNA synthetase, putative, expressed	67.0945	-3.56359	0.35614571910611	-10.0059791876411	1.43465308601692e-23	5.78322108846101e-21
Os12g0169300	LOC_Os12g07180.1	Conserved hypothetical protein		transposon protein, putative, Pong sub-class, expressed	108.609	-3.54835	0.325867536855949	-10.8889389002539	1.3014778307357e-27	6.71536531103007e-25
Os03g0139500	LOC_Os03g04620.1	Similar to CONSTANS-like protein CO9 (Fragment)	OsCCT10	CCT motif family protein, expressed	52.6826	-3.54795	0.433769996793576	-8.17934577817845	2.8538907301615e-16	5.70756022848346e-14
Os02g0285700	LOC_Os02g18430.1	Similar to predicted protein		AGC_PVPK_like_kin82y.5 - ACG kinases include homologs to PKA, PKG and PKC, expressed	33.8594	-3.53561	0.511150866806275	-6.91696282791286	4.61429099443153e-12	5.48590292006171e-10
Os02g0504000	LOC_Os02g30110.1	Similar to Cytochrome P450 CYP81L6		cytochrome P450, putative, expressed	6.11816	-3.52865	1.17114095326887	-3.01300142703004	0.00258677701211603	0.0372828268913863
Os12g0584700	None	Similar to Aminotransferase-like			55.1094	-3.50619	0.444463080018914	-7.88860691860291	3.0557836252056e-15	5.4747334546305e-13
Os09g0334600	LOC_Os09g16520.1	Similar to Cytochrome b5		cytochrome b5-like Heme/Steroid binding domain containing protein, expressed	33.445	-3.48598	0.499775791544793	-6.9750908624185	3.05673192942397e-12	3.73747047617105e-10
Os05g0264200	LOC_Os05g17990.1	Protein of unknown function DUF639 domain containing protein		expressed protein	9.11767	-3.38459	0.922376841408447	-3.66942372658991	0.000243097854306095	0.00556493482097866
Os06g0153100	LOC_Os06g05970.1	Conserved hypothetical protein		DUF581 domain containing protein, expressed	10.7147	-3.33467	0.875480908882836	-3.808957576185	0.000139553897001654	0.00342890570356731
Os02g0683800	LOC_Os02g45860.1	Conserved hypothetical protein		expressed protein	26.6511	-3.31187	0.628008592882707	-5.27361224646	1.33764376895608e-07	7.46966917647138e-06
Os03g0297900	LOC_Os03g18640.1	Similar to laccase 90c	OsLAC12	laccase precursor protein, putative, expressed	74.7931	-3.30428	0.344258578089486	-9.59824556825331	8.13167240228539e-22	2.68960277316104e-19
Os07g0255200	LOC_Os07g15160.1	Similar to Helicase-like protein [Oryza sativa (japonica cultivar-group)]		retrotransposon protein, putative, unclassified, expressed	114.85	-3.29715	0.272019226133373	-12.1210187124272	8.17367895816975e-34	7.27147391178695e-31
Os02g0528900	LOC_Os02g32690.1	Similar to PDR-like ABC transporter	ABCG41	pleiotropic drug resistance protein 15, putative, expressed	54.1498	-3.29431	0.402421727308726	-8.18621482906302	2.69570355278187e-16	5.43331687173589e-14
Os04g0387300	LOC_Os04g31790.1	Similar to OSIGBa0075F02.1 protein		expressed protein	108.899	-3.27011	0.295089113412673	-11.0817874606103	1.53771591745087e-28	9.01625748961707e-26
Os11g0100100	LOC_Os11g01010.1	Similar to Autophagy-related protein 8D	OsATG8e	autophagy-related protein 8D, putative, expressed	49.6842	-3.24151	0.410881338358656	-7.88917296532846	3.04195673929267e-15	5.4747334546305e-13
Os06g0274800	LOC_Os06g16350.1	Similar to Peroxidase 11 precursor (EC 1.11.1.7) (Atperox P11) (ATP23a/ATP23b)	prx77	peroxidase precursor, putative, expressed	81.9716	-3.21561	0.356855925272409	-9.01094067103772	2.04296527508805e-19	5.85627345911073e-17
Os05g0280500	LOC_Os05g20100.1	Phospholipid/glycerol acyltransferase domain containing protein	GPAT	glycerol-3-phosphate acyltransferase, putative, expressed	8.0603	-3.20458	0.95268270348655	-3.36373899978991	0.000768942250322355	0.0142821750295655
Os01g0512700	LOC_Os01g32920.1	Zinc finger, C2H2 domain containing protein		ZOS1-08 - C2H2 zinc finger protein, expressed	10.9483	-3.149	0.808523659596011	-3.89475535548986	9.82978897099018e-05	0.0025956880825238
Os04g0226800	LOC_Os04g15630.1	Similar to OSIGBa0135L04.4 protein		xa21, putative, expressed	14.1809	-3.14882	0.73446502791598	-4.28722545135793	1.80918651740445e-05	0.000593832098759763
Os01g0869750	LOC_Os01g64949.1	Conserved hypothetical protein		expressed protein	6.23336	-3.14459	1.06670669101744	-2.94794071867191	0.00319898403287885	0.0439928513135616
Os07g0241500	LOC_Os07g13770.1	UDP-glucuronosyl/UDP-glucosyltransferase family protein	OsUGT710C2	UDP-glucoronosyl and UDP-glucosyl transferase domain containing protein, expressed	100.148	-3.11774	0.279047507629659	-11.1727859922176	5.5415017673733e-29	3.48695619747473e-26
Os07g0142600	LOC_Os07g04960.1	Similar to Vegetative cell wall protein gp1		app1, putative, expressed	64.6113	-3.11134	0.820020204618683	-3.79422139814183	0.000148107476800728	0.0036047403716811
Os11g0157000	LOC_Os11g05840.1	Putative 5-3 exonuclease domain containing protein		retrotransposon protein, putative, Ty1-copia subclass, expressed	16.4727	-3.06805	0.673112205416484	-4.55800149092527	5.16426709838885e-06	0.000196799005718366
Os05g0458300	LOC_Os05g38390.1	Similar to L-ascorbate oxidase	OsLAC13	laccase precursor protein, putative, expressed	123.763	-3.05202	0.305925648535727	-9.97635124130302	1.93450127139434e-23	7.67818435395425e-21
Os02g0307900	LOC_Os02g20500.1	Transposase (putative), gypsy type domain containing protein		expressed protein	7.5245	-3.04775	0.980721766261684	-3.10765551145661	0.00188577741731396	0.0290975906634467
Os12g0451300	LOC_Os12g26510.1	Hypothetical conserved gene		expressed protein	76.2757	-3.04263	0.356305214976095	-8.53938182145371	1.34941790510329e-17	3.34746466670766e-15
Os06g0493600	LOC_Os06g29790.1	Phosphate (Pi) transporter, Pi homeostasi	Pho1	phosphate transporter 1, putative, expressed	55.332	-3.03998	0.371117116375973	-8.19143459111118	2.58130689368901e-16	5.28532829764149e-14
Os07g0599700	LOC_Os07g40870.1	Similar to Surface protein PspC		igA FC receptor precursor, putative, expressed	156.943	-3.00177	0.262398301234474	-11.4397284429863	2.64712777621035e-30	1.79719077627502e-27
Os07g0599500	LOC_Os07g40850.1	Hypothetical protein		retrotransposon protein, putative, unclassified, expressed	89.1377	-2.97293	0.306192897734816	-9.70934546388611	2.75097965324177e-22	9.8572950102756e-20
Os05g0528500	LOC_Os05g45230.1	Conserved hypothetical protein	OsWRKY58	WRKY58, expressed	15.6115	-2.96488	0.699619105684859	-4.23785030924861	2.25670141865573e-05	0.000720552474008652
Os02g0754400	LOC_Os02g51799.1	Hypothetical conserved gene		MYB family transcription factor, putative, expressed	8.38228	-2.95786	0.904867142974604	-3.26883523645953	0.00107991165871715	0.0187613743321507
Os05g0202800	LOC_Os05g11320.1	Similar to Metallothionein-like protein 3B	MTd	metallothionein-like protein 3B, putative, expressed	15.0083	-2.95225	0.790671962208792	-3.73384334252671	0.000188579817218539	0.00443093871076602
Os07g0668300	LOC_Os07g47210.1	Lipase, GDSL domain containing protein	OsGELP94	GDSL-like lipase/acylhydrolase, putative, expressed	184.185	-2.90668	0.64758695859212	-4.48847908403745	7.1733465572026e-06	0.00026322022872708
Os07g0142300	None	Similar to Mucin-2			175.172	-2.88402	0.497942129576288	-5.79188379611208	6.96012943074057e-09	5.05815152630073e-07
Os08g0335600	LOC_Os08g24790.1	Protein of unknown function DUF568, DOMON-like domain containing protein		AIR12, putative, expressed	288.261	-2.87505	0.221393515350645	-12.9861750314404	1.46571260957564e-38	1.99020629549694e-35
Os05g0409500	LOC_Os05g33900.1	Similar to MtN21 protein	OsUMAMIT9	auxin-induced protein 5NG4, putative, expressed	9.30079	-2.86475	0.839235873248222	-3.41352305317874	0.000641287328124409	0.0123409606387354
Os06g0229400	LOC_Os06g12410.1	Conserved hypothetical protein	OsGELP81	GDSL-like lipase/acylhydrolase, putative, expressed	32.6599	-2.8394	0.518026746864242	-5.48118295933711	4.22491284470514e-08	2.64559530292592e-06
Os03g0130300	LOC_Os03g03810.1	Similar to Cp-thionin	DEFL8	DEF8 - Defensin and Defensin-like DEFL family, expressed	505.394	-2.83723	0.804133686688987	-3.52830625768027	0.000418227975760811	0.00875800612553016
Os08g0466200	LOC_Os08g36340.1	Similar to KUP-related potassium transporter	OsHAK4	potassium transporter, putative, expressed	72.4662	-2.829	0.379739558729629	-7.44984977778539	9.34465732110425e-14	1.40984101887233e-11
Os03g0793900	LOC_Os03g57980.1	Conserved hypothetical protein	OsLTPG8	LTPL99 - Protease inhibitor/seed storage/LTP family protein precursor, expressed	51.4081	-2.82661	0.489734202471372	-5.7717324557002	7.84606242225315e-09	5.65420571038294e-07
Os08g0486300	LOC_Os08g37970.1	Similar to P-type R2R3 Myb protein (Fragment)		MYB family transcription factor, putative, expressed	29.532	-2.81923	0.531803567626218	-5.30126673452987	1.15001920539033e-07	6.53509812331832e-06
Os05g0245300	LOC_Os05g15630.1	Uncharacterised protein family UPF0497, trans-membrane plant subgroup domain containing protein	OsBLE3	membrane associated DUF588 domain containing protein, putative, expressed	160.469	-2.77526	0.220674322734483	-12.5762761479679	2.85158014752958e-36	3.19860505330938e-33
Os07g0599900	LOC_Os07g40890.1	Conserved hypothetical protein		igA FC receptor precursor, putative, expressed	312.883	-2.7634	0.21874602453549	-12.6329155428079	1.3902977103024e-36	1.63037684673144e-33
Os03g0782400	LOC_Os03g56944.1	Conserved hypothetical protein		lysine-rich arabinogalactan protein 19 precursor, putative, expressed	98.9094	-2.7531	0.322465186465874	-8.53766554703282	1.36960667708876e-17	3.36518882497266e-15
Os02g0528550	None	Hypothetical conserved gene			120.076	-2.75095	0.240079178759468	-11.4584955708463	2.1318564513277e-30	1.52777123855009e-27
Os06g0539500	LOC_Os06g34840.1	Similar to Non-specific lipid-transfer protein	OsLTP1.6	LTPL5 - Protease inhibitor/seed storage/LTP family protein precursor, putative, expressed	14.5007	-2.73489	0.712333722180533	-3.83933494397718	0.000123368033702327	0.00311802159194534
Os08g0478000	LOC_Os08g37300.1	Similar to mucin-2		expressed protein	421.86	-2.70196	0.436294943338082	-6.19297322782138	5.90397604791161e-10	5.19852143549733e-08
Os07g0566500	LOC_Os07g37920.1	Similar to NAC domain protein	ONAC010	no apical meristem protein, putative, expressed	13.1589	-2.67842	0.710264640357202	-3.77101810659864	0.000162582874437488	0.00389821150335757
Os06g0261300	LOC_Os06g14870.1	Conserved hypothetical protein		expressed protein	35.2204	-2.67812	0.46414313059848	-5.77004117109563	7.92521674417794e-09	5.6795185217513e-07
Os03g0694500	LOC_Os03g48810.1	Similar to Permease 1		nucleobase-ascorbate transporter, putative, expressed	71.8634	-2.6632	0.420334824291812	-6.33590369396172	2.35954144617867e-10	2.19761046100951e-08
Os10g0182300	None	Similar to predicted protein			22.0686	-2.64153	0.544906715178377	-4.84766465848567	1.24923334827225e-06	5.61480333659857e-05
Os02g0706900	LOC_Os02g47780.1	Alpha/beta hydrolase family protein		hydrolase, alpha/beta fold family domain containing protein, expressed	40.4745	-2.63713	0.469927376819125	-5.61179144033571	2.00242690524682e-08	1.34884103729668e-06
Os03g0281900	LOC_Os03g17350.1	ATP-binding cassette (ABC) transporter, Hypodermal suberization of roots, Salt stress toleranc	ABCG5	white-brown complex homolog protein, putative, expressed	128.315	-2.62137	0.758465886275908	-3.4561517337544	0.000547946778059607	0.0109161999437527
Os07g0600200	LOC_Os07g40910.1	Conserved hypothetical protein		expressed protein	129.622	-2.61403	0.234507132590417	-11.1469295522618	7.4120040417742e-29	4.55291172080316e-26
Os09g0247600	LOC_Os09g07290.1	Lipase, GDSL domain containing protein	OsGELP99	GDSL-like lipase/acylhydrolase, putative, expressed	29.6744	-2.60587	0.519588065140206	-5.01526551409305	5.29602782973491e-07	2.57311152503448e-05
Os08g0316900	LOC_Os08g22604.1	Hypothetical protein		expressed protein	1399.53	-2.5999	0.112032116125054	-23.2067633984354	3.89077728272762e-119	2.50945407792725e-115
Os02g0494400	LOC_Os02g29210.1	Similar to TPR Domain containing protein, expressed		ankyrin, putative, expressed	380.786	-2.59984	0.136589598991823	-19.0339314864773	8.92951950735936e-81	3.29103819671949e-77
Os01g0196133	LOC_Os01g09980.1	Similar to H0315A08.1 protein		expressed protein	23.3356	-2.5657	0.519666823930803	-4.9371945951028	7.92543807556474e-07	3.73117476115866e-05
Os07g0524200	LOC_Os07g34040.1	Harpin-induced 1 domain containing protein		harpin-induced protein 1 domain containing protein, expressed	13.6679	-2.5507	0.756266605530784	-3.37274683949767	0.000744223452606461	0.0138930686351621
Os02g0108800	LOC_Os02g01890.1	Cytochrome P450 domain containing protein		cytochrome P450, putative, expressed	21.972	-2.52856	0.544212808815821	-4.646264588908	3.37999437646911e-06	0.000135404464159203
Os11g0285000	LOC_Os11g18194.1	Similar to Beta-amyrin synthase	OsOSC8	cycloartenol synthase, putative, expressed	20.5683	-2.52653	0.567228045645264	-4.45416186780692	8.42215446388656e-06	0.000301363610282676
Os06g0234600	LOC_Os06g12820.1	Domain of unknown function DUF231, plant domain containing protein	OsTBL52	proteins of unknown function domain containing protein, expressed	105.29	-2.51839	0.277127535845505	-9.08749361319383	1.01348357355503e-19	2.93784974316251e-17
Os07g0591700	LOC_Os07g40220.1	Conserved hypothetical protein		expressed protein	205.418	-2.50011	0.200655183322846	-12.4597291795322	1.23790279148903e-35	1.21431398766721e-32
Os06g0594600	LOC_Os06g39390.1	BAHD acyltransferase, Glucuronoarabinoxylan modification in grass cell wal	OsAT10	transferase family protein, putative, expressed	44.3217	-2.49009	0.392555852369865	-6.34326359453161	2.24948052293017e-10	2.11033992767548e-08
Os07g0174400	LOC_Os07g07790.1	Similar to Non-specific lipid-transfer protein	OsLLA6	LTPL75 - Protease inhibitor/seed storage/LTP family protein precursor, expressed	20.408	-2.48174	0.590105853289372	-4.205578872666	2.60414748565577e-05	0.000817328479105027
Os07g0580700	LOC_Os07g39240.1	Integrin alpha chain, C-terminal cytoplasmic region, conserved site domain containing protein		expressed protein	50.1738	-2.45991	0.428449799394291	-5.74140857961376	9.38922435649302e-09	6.63650956638804e-07
Os12g0222800	LOC_Os12g12120.1	Leucine-rich repeat, N-terminal domain containing protein		verticillium wilt disease resistance protein precursor, putative, expressed	14.5891	-2.44783	0.643945051212488	-3.80130409973965	0.000143936515859924	0.00351982765182008
Os03g0664400	LOC_Os03g46150.1	Similar to Protease inhibitor/seed storage/LTP family protein	OsLTPG26	LTPL72 - Protease inhibitor/seed storage/LTP family protein precursor, expressed	155.779	-2.4465	0.285626789573753	-8.56535647622518	1.07741992963998e-17	2.72513301615509e-15
Os11g0521000	LOC_Os11g31940.1	Lipase, GDSL domain containing protein	OsGELP111	GDSL-like lipase/acylhydrolase, putative, expressed	64.5834	-2.44518	0.377326391500304	-6.48027538248934	9.1555359377284e-11	8.9471087749036e-09
Os07g0638500	LOC_Os07g44450.1	Similar to Dirigent-like protein (Fragment)		dirigent, putative, expressed	10.3204	-2.44066	0.837832854341162	-2.91305931327843	0.00357906612670914	0.0477190320428781
Os04g0383100	LOC_Os04g31430.1	Conserved hypothetical protein	OsRALF-15	RALFL30 - Rapid ALkalinization Factor RALF family protein precursor, putative, expressed	12.2644	-2.43361	0.702722849607165	-3.46310946921511	0.000533971105288955	0.0107182535577279
Os12g0453500	LOC_Os12g26690.1	Conserved hypothetical protein		expressed protein	110.708	-2.41268	0.313288826016131	-7.70113997457162	1.34857664365646e-14	2.27398227645052e-12
Os01g0734000	LOC_Os01g53260.1	Similar to WRKY DNA binding protein	OsWRKY23	WRKY23, expressed	15.4374	-2.40635	0.732335289755474	-3.28585780277876	0.00101672322201841	0.0178803288376639
Os07g0599600	LOC_Os07g40860.1	Hypothetical protein		retrotransposon protein, putative, unclassified, expressed	100.927	-2.38248	0.284831464359326	-8.36451032905423	6.03650995216094e-17	1.34255103668793e-14
Os03g0291200	LOC_Os03g18120.1	Protein of unknown function DUF231, plant domain containing protein	OsTBL8	proteins of unknown function domain containing protein, expressed	353.378	-2.36297	0.526135249296041	-4.4911863249971	7.08275543503533e-06	0.000260296306935152
Os11g0507200	LOC_Os11g31090.1	Similar to transferase		transferase family protein, putative, expressed	270.534	-2.35998	0.492113492913857	-4.7956035787536	1.62185738487099e-06	7.0205199114575e-05
Os01g0110100	LOC_Os01g02000.1	Phosphate (Pi) transporter, Pi homeostasi	Pho1	phosphate transporter 1, putative, expressed	58.7795	-2.34562	0.46862080776475	-5.00536598183989	5.57559938737167e-07	2.68868950644489e-05
Os11g0532200	LOC_Os11g32780.1	Hypothetical protein		expressed protein	304.479	-2.34097	0.169345205163025	-13.8236791337868	1.83448902354381e-43	3.15519882122712e-40
Os01g0836600	LOC_Os01g61940.1	ATP-binding cassette (ABC) transporter, Half-size ABC transporter of the G family, Pollen wall formatio	OsABCG3	white-brown complex homolog protein, putative, expressed	43.0078	-2.33834	0.393577828999624	-5.94124301217095	2.82868915140693e-09	2.23172328492805e-07
Os03g0793800	LOC_Os03g57970.1	Plant lipid transfer protein and hydrophobic protein, helical domain containing protein	OsLTPG7	LTPL73 - Protease inhibitor/seed storage/LTP family protein precursor, expressed	403.659	-2.32904	0.497939075584603	-4.67735930624669	2.90592821378675e-06	0.000118811477000767
Os03g0103100	LOC_Os03g01300.1	Similar to Physical impedance induced protein	OsHyPRP03	LTPL114 - Protease inhibitor/seed storage/LTP family protein precursor, expressed	16.8663	-2.32872	0.617798701845654	-3.76938708351682	0.000163648923194159	0.00392012866247549
Os10g0567900	LOC_Os10g41838.1	Similar to F-box protein interaction domain containing protein, expressed		F-box protein interaction domain containing protein, expressed	144.436	-2.32375	0.295382554122042	-7.86690800973695	3.63513737349529e-15	6.37978973461258e-13
Os01g0677400	LOC_Os01g48570.1	Conserved hypothetical protein		expressed protein	12.2506	-2.32178	0.77811686631753	-2.98384970862113	0.00284646549141303	0.0400851327581685
Os01g0827300	LOC_Os01g61160.1	Putative laccase precursor, Abiotic stress respons	OsChI1	laccase precursor protein, putative, expressed	189.655	-2.3119	0.245074571592081	-9.43345481515384	3.96799363881608e-21	1.2796283485977e-18
Os03g0339400	LOC_Os03g22020.1	Haem peroxidase, plant/fungal/bacterial family protein	prx40	peroxidase precursor, putative, expressed	31.005	-2.30517	0.529427270044211	-4.35407316114272	1.33631076463027e-05	0.000454222416557263
Os05g0355900	LOC_Os05g28780.1	Conserved hypothetical protein		GCRP10 - Glycine and cysteine rich family protein precursor, expressed	70.3402	-2.30464	0.324930710141191	-7.09272716727046	1.31494539648314e-12	1.6711466149689e-10
Os05g0132400	LOC_Os05g04180.1	Agenet domain containing protein		agenet domain containing protein, putative, expressed	739.652	-2.29396	0.112102436731399	-20.463056316519	4.59647735136796e-93	2.37169038375884e-89
Os07g0628700	LOC_Os07g43560.1	Similar to Receptor protein kinase		TKL_IRAK_DUF26-lc.24 - DUF26 kinases have homology to DUF26 containing loci, expressed	10.6718	-2.27391	0.771018069849217	-2.94922898448324	0.00318567843118467	0.0439034817554131
Os12g0630600	LOC_Os12g43510.1	Carbohydrate/puine kinase, PfkB, conserved site containing protein		expressed protein	318.585	-2.27121	0.207786490891659	-10.9305007176671	8.23925218170508e-28	4.42842639657936e-25
Os10g0388500	LOC_Os10g24940.1	Conserved hypothetical protein		expressed protein	347.3	-2.2613	0.144039906347309	-15.6990958678934	1.53412936885603e-55	3.59809123519242e-52
Os11g0109400	LOC_Os11g01820.1	Cation/H+ exchanger domain containing protein	OsCHX07	ATCHX, putative, expressed	9.95076	-2.22334	0.764901257630656	-2.90670455913254	0.00365257993576987	0.048401846990807
Os01g0824800	LOC_Os01g60930.1	Conserved hypothetical protein		expressed protein	14.2092	-2.21884	0.646768998521155	-3.43065402900601	0.000602128018980441	0.0117773318890647
Os04g0411400	LOC_Os04g33570.1	Similar to Terminal flower 1-like protein	Rcn4	RCN4 Centroradialis-like1 homologous to TFL1 gene; contains Pfam profile PF01161: Phosphatidylethanolamine-binding protein, expressed	53.1211	-2.20255	0.340660550402088	-6.46554051700846	1.00937352865998e-10	9.68060508025979e-09
Os05g0197200	LOC_Os05g10830.1	Hypothetical conserved gene	OsGLP5-1	proteophosphoglycan ppg4, putative, expressed	31.2266	-2.18873	0.497438105963928	-4.40000996516317	1.08245907147135e-05	0.000375859509890841
Os01g0247700	LOC_Os01g14520.1	Similar to inner membrane transport protein	SLAC	C4-dicarboxylate transporter/malic acid transport protein domain containing protein, expressed	17.5306	-2.18173	0.599620911762515	-3.63851142520517	0.000274218464842854	0.00614111299868125
Os02g0653200	LOC_Os02g43660.1	Cupredoxin domain containing protein	OsUCL4	plastocyanin-like domain containing protein, putative, expressed	398.225	-2.1812	0.362298377916851	-6.02044310773227	1.73940236604363e-09	1.42913508412611e-07
Os04g0521900	None	Similar to Vegetative cell wall protein gp1			50.1747	-2.17978	0.417338543417411	-5.22305638496839	1.75993770839327e-07	9.57903648498691e-06
Os06g0257600	LOC_Os06g14630.1	Esterase, SGNH hydrolase-type domain containing protein	OsGELP82	GDSL-like lipase/acylhydrolase, putative, expressed	83.8242	-2.17921	0.291085461728439	-7.48648444926349	7.0742922328458e-14	1.09945581515174e-11
Os05g0384600	LOC_Os05g31910.1	ABC transporter-like domain containing protein	OsABCG13	white-brown complex homolog protein 16, putative, expressed	32.7077	-2.17808	0.469753425693302	-4.63664629669178	3.54107593331842e-06	0.000140981817906917
Os01g0854800	LOC_Os01g63540.1	Similar to Cytochrome P450 86A1 (EC 1.14.-.-) (CYPLXXXVI) (P450-dependent fatty acid omega-hydroxylase)		cytochrome P450, putative, expressed	61.7638	-2.17396	0.352391367529116	-6.16915173937116	6.86573171355507e-10	6.00437330433923e-08
Os03g0348500	LOC_Os03g22655.1	Similar to cDNA clone:J033091L01, full insert sequence		tubby-like F-box protein 3, putative, expressed	43.6485	-2.17046	0.368327034011816	-5.89275204255684	3.79816131747956e-09	2.93379532424118e-07
Os03g0861200	None	Hypothetical protein			12.8115	-2.16925	0.708962326982873	-3.05974958397075	0.00221522126546081	0.033070659947536
Os01g0972200	LOC_Os01g74110.1	Similar to Zinc transporter 2 precursor (ZRT/IRT-like protein 2)	OsZIP1	metal cation transporter, putative, expressed	11.8448	-2.16862	0.735639494816136	-2.94794439956438	0.00319894594346075	0.0439928513135616
Os04g0208200	LOC_Os04g13140.1	Cysteine proteinase	OsSAG12	vignain precursor, putative, expressed	140.067	-2.15685	0.261994828059105	-8.23240222105247	1.83495914913398e-16	3.81775089423449e-14
Os05g0124000	LOC_Os05g03320.1	Ankyrin repeat domain containing protein	OsSTA138	expressed protein	18.222	-2.13763	0.556635712351143	-3.8402737335008	0.00012289719901234	0.00311150621915539
Os11g0540100	None	Similar to Xaa-Pro aminopeptidase 2 (EC 3.4.11.9)			29.4435	-2.13306	0.488865003208446	-4.3632839346387	1.28124477803436e-05	0.000437812371238521
Os11g0123600	LOC_Os11g03070.1	Hypothetical conserved gene	OsCHX10	ATCHX, putative, expressed	96.4482	-2.13276	0.315767108055613	-6.75422932957968	1.43596468210934e-11	1.58318174503157e-09
Os06g0693600	LOC_Os06g47850.1	Conserved hypothetical protein		zinc finger family protein, putative, expressed	27.0127	-2.13005	0.49170935018197	-4.33193069331282	1.47807473342762e-05	0.000495231818801289
Os11g0546600	LOC_Os11g34440.1	Similar to phospholipase A2		phospholipase A2, putative, expressed	12.9814	-2.12476	0.66210500695011	-3.20910345485048	0.00133149573305051	0.0222338242181036
Os01g0882800	LOC_Os01g66010.1	Similar to Amino acid carrier (Fragment)	OsAAP11E	amino acid transporter, putative, expressed	35.1785	-2.1193	0.402417033349651	-5.26642651070258	1.39104894598298e-07	7.73441201668426e-06
Os04g0121100	LOC_Os04g03050.1	Similar to OSIGBa0115D20.4 protein	OsSub34	OsSub34 - Putative Subtilisin homologue, expressed	912.218	-2.11423	0.570305886469069	-3.70719073882637	0.000209571101427444	0.00485343343422498
Os06g0561800	LOC_Os06g36650.1	ABC transporter, transmembrane domain domain containing protein	OsABCC11	ABC transporter family protein, putative, expressed	93.383	-2.10523	0.268942073430819	-7.82783577130387	4.96339692920892e-15	8.48017730971265e-13
Os11g0516400	LOC_Os11g31660.1	Hypothetical conserved gene		expressed protein	78.6915	-2.09721	0.283876617249448	-7.38776407002373	1.49318382022379e-13	2.17642086881094e-11
Os05g0356700	LOC_Os05g28830.1	Protein of unknown function DUF231, plant domain containing protein	OsTBL4	PMR5, putative, expressed	200.137	-2.0943	0.21074919596178	-9.93741268122071	2.86163098245204e-23	1.11859420782243e-20
Os01g0799100	LOC_Os01g58530.1	NB-ARC domain containing protein		NB-ARC/LRR disease resistance protein, putative, expressed	195.177	-2.07313	0.187693678201097	-11.0452770320956	2.31053864665589e-28	1.29586057706686e-25
Os10g0503800	LOC_Os10g36000.1	Similar to Remorin	OsREM1.2	remorin C-terminal domain containing protein, putative, expressed	123.117	-2.06447	0.217605624460244	-9.48722172059474	2.37273785064008e-21	7.74864098843841e-19
Os07g0101000	LOC_Os07g01110.1	Cupredoxin domain containing protein	OsLAC16	laccase precursor protein, putative, expressed	45.1127	-2.05967	0.415629644081028	-4.95553366222846	7.21320324885117e-07	3.42713500215675e-05
Os01g0924933	None	Transferase family protein	DPW2		120.227	-2.03946	0.259862752362375	-7.8482105078078	4.22015433133017e-15	7.30709809355617e-13
Os06g0493100	LOC_Os06g29730.1	Conserved hypothetical protein	bphi008a	RALFL28 - Rapid ALkalinization Factor RALF family protein precursor, expressed	38.5475	-2.0367	0.45507630072842	-4.47550526570447	7.62308199655976e-06	0.000275831546184075
Os08g0560000	LOC_Os08g44590.1	Similar to gibberellin 20 oxidase 2	OsGA20ox7	gibberellin 20 oxidase 2, putative, expressed	86.404	-2.0328	0.271450469207322	-7.48866887354056	6.95756252510038e-14	1.09450094868942e-11
Os10g0498100	LOC_Os10g35500.1	Alpha/beta hydrolase fold-1 domain containing protein		epoxide hydrolase, putative, expressed	43.4093	-2.02685	0.388871064787421	-5.2121301326317	1.86684514632121e-07	1.00339037354044e-05
Os07g0421300	LOC_Os07g23944.1	Similar to Alpha glucosidase-like protein		glycosyl hydrolase, family 31, putative, expressed	14.6762	-2.02244	0.639492879312537	-3.16257583726929	0.0015637999824831	0.0252784935764922
Os11g0505300	LOC_Os11g30910.1	Sulfotransferase, Resistance to rice stripe viru	STV11	sulfotransferase domain containing protein, expressed	80.4158	-2.01824	0.268907294367265	-7.50534015115667	6.1269294374877e-14	9.75732423195959e-12
Os02g0732800	LOC_Os02g50000.1	Similar to Anther-specific proline-rich protein APG	OsGELP43	GDSL-like lipase/acylhydrolase, putative, expressed	177.357	-1.99433	0.268270224976638	-7.43401673271436	1.05348635132969e-13	1.57103435710721e-11
Os03g0624600	LOC_Os03g42630.1	No apical meristem (NAM) protein domain containing protein	ONAC006	No apical meristem protein, putative, expressed	40.3964	-1.9885	0.407784485156634	-4.8763487997736	1.08067451257506e-06	4.93457022122549e-05
Os01g0843800	LOC_Os01g62600.1	Similar to L-ascorbate oxidase	OsLAC6	laccase precursor protein, putative, expressed	30.6752	-1.98477	0.494729556084331	-4.01183079792382	6.02496778399477e-05	0.00169877752851673
Os04g0532500	LOC_Os04g45010.1	Similar to Transcription factor L2		OsPLIM2b - LIM domain protein, putative actin-binding protein and transcription factor, expressed	17.2748	-1.98038	0.571830729079492	-3.46323175963532	0.000533728463244241	0.0107182535577279
Os11g0567800	LOC_Os11g36000.1	Leucine-rich repeat-containing N-terminal, type 2 domain containing protein		receptor-like protein kinase 2 precursor, putative, expressed	56.9854	-1.97123	0.338840354008677	-5.81757936646179	5.97059158514668e-09	4.46479108131012e-07
Os10g0463200	LOC_Os10g32580.1	Esterase, SGNH hydrolase-type domain containing protein	OsGELP108	GDSL-like lipase/acylhydrolase, putative, expressed	83.7755	-1.97078	0.38413173073756	-5.13047141454985	2.89017449389758e-07	1.50027387863307e-05
Os01g0803300	LOC_Os01g58910.1	Protein of unknown function DUF6, transmembrane domain containing protein		auxin-induced protein 5NG4, putative, expressed	21.6173	-1.95566	0.52248151278936	-3.74302231407051	0.00018182007579335	0.00429951983079069
Os02g0493200	None	Non-protein coding transcript			17.8874	-1.9518	0.621330458198311	-3.14131917269318	0.00168188632428098	0.0267515322318896
Os01g0208400	LOC_Os01g11010.1	Similar to peptide-N4-asparagine amidase A		peptide-N4-asparagine amidase A, putative, expressed	114.551	-1.95062	0.242940202710306	-8.0292272380539	9.80885293304569e-16	1.87450812458997e-13
Os10g0119100	None	Hypothetical conserved gene			19.0872	-1.95037	0.547958712735538	-3.55933043486676	0.000371801495862116	0.00790124117936303
Os03g0596400	LOC_Os03g39910.1	Conserved hypothetical protein		XH domain containing protein, expressed	82.6109	-1.94857	0.261977927041853	-7.43789796454784	1.02300025642478e-13	1.53444090787807e-11
Os07g0677600	LOC_Os07g48060.1	Similar to Cationic peroxidase	prx115	peroxidase precursor, putative, expressed	163.03	-1.93059	0.257564187867524	-7.49558069266412	6.60054828490891e-14	1.04470886627218e-11
Os08g0429800	LOC_Os08g33300.1	Hypothetical conserved gene	CYP735A3	cytochrome P450 72A1, putative, expressed	52.1101	-1.92809	0.327086236730876	-5.89474110966357	3.75269274228762e-09	2.90737898072908e-07
Os05g0350900	LOC_Os05g28320.1	Hypothetical conserved gene		myb-like DNA-binding domain containing protein, putative, expressed	48.2219	-1.92333	0.354357361763318	-5.42764458229461	5.71026060025658e-08	3.45009398655783e-06
Os04g0384000	LOC_Os04g31484.1	Hypothetical conserved gene	OsRALF-17	RALFL20 - Rapid ALkalinization Factor RALF family protein precursor, expressed	62.8996	-1.91503	0.368003327669941	-5.20384891012518	1.95202731449538e-07	1.04482059515905e-05
Os01g0960500	LOC_Os01g73000.1	Zinc finger, RING/FYVE/PHD-type domain containing protein		copine, putative, expressed	905.198	-1.91063	0.362174604974196	-5.27543852703421	1.32439002038636e-07	7.41170024640946e-06
Os11g0466300	LOC_Os11g27795.1	Conserved hypothetical protein		expressed protein	23.4012	-1.90653	0.507248481283326	-3.75857249463999	0.000170885528460838	0.00407456169016743
Os12g0632100	None	Similar to ARL2 G-protein			102.845	-1.89869	0.238212552294306	-7.97058855873869	1.57920451708018e-15	2.99572774530527e-13
Os01g0813350	None	Hypothetical gene			36.3314	-1.89662	0.429012773236646	-4.42089222041348	9.82941951024828e-06	0.000345019311489654
Os01g0227500	LOC_Os01g12750.1	Cytochrome P450 family protein		cytochrome P450, putative, expressed	18.8068	-1.89586	0.548392676978777	-3.45712228008751	0.000545977044034098	0.0108853645742161
Os09g0351700	LOC_Os09g18230.1	Protein kinase, catalytic domain domain containing protein	OsRLCK265	expressed protein	16.3113	-1.87906	0.591394532253649	-3.17733765973581	0.00148633875864879	0.0242083671934218
Os07g0539900	LOC_Os07g35560.1	Similar to Beta-1,3-glucanase-like protein		glucan endo-1,3-beta-glucosidase precursor, putative, expressed	17.509	-1.87535	0.618547466899831	-3.03186711832645	0.002430461716434	0.0356472324174422
Os08g0521000	LOC_Os08g40940.1	Protein of unknown function DUF599 family protein		expressed protein	23.3151	-1.85836	0.499042348081488	-3.72385993120155	0.000196199807532005	0.00456837439938465
Os02g0136900	LOC_Os02g04430.1	Protein kinase, core domain containing protein		STRUBBELIG-RECEPTOR FAMILY 1 precursor, putative, expressed	93.5631	-1.85806	0.306491196555033	-6.06237465336249	1.34126330509712e-09	1.13826486869081e-07
Os03g0129400	LOC_Os03g03724.1	Conserved hypothetical protein		expressed protein	48.5289	-1.85735	0.350226582967596	-5.30328486834914	1.13737223369381e-07	6.4774980699926e-06
Os01g0132766	LOC_Os01g04120.1	Zinc finger, C2H2-like domain containing protein		ZOS1-03 - C2H2 zinc finger protein, expressed	295.205	-1.84619	0.166932385630928	-11.059500479433	1.97192643892727e-28	1.13052733773077e-25
Os09g0403300	LOC_Os09g23820.1	Similar to cytochrome P450	CYP735A4	cytochrome P450 72A1, putative, expressed	37.9208	-1.84301	0.416034287744206	-4.42994889744648	9.42554208197622e-06	0.000331745648257714
Os12g0632600	LOC_Os12g43620.1	Similar to Helix-loop-helix DNA-binding domain containing protein	OsbHLH021	helix-loop-helix DNA-binding domain containing protein, expressed	90.0722	-1.83686	0.247324235760024	-7.42694542369051	1.11134187263359e-13	1.64778787195828e-11
Os06g0169900	LOC_Os06g07300.1	Similar to GOS9 protein		jacalin-like lectin domain containing protein, expressed	79.778	-1.83128	0.377811870566298	-4.84707997041778	1.25291931767055e-06	5.62157660462303e-05
Os09g0535200	LOC_Os09g36470.1	Conserved hypothetical protein		retrotransposon protein, putative, unclassified, expressed	322.99	-1.83076	0.163016083426325	-11.2305410536365	2.88705201067494e-29	1.86207637058507e-26
Os04g0457300	LOC_Os04g38430.1	Similar to H0523F07.12 protein		nodulin, putative, expressed	130.751	-1.83044	0.230948079134756	-7.92576056306302	2.26754141176057e-15	4.20865473971302e-13
Os12g0528801	None	Hypothetical gene			342.204	-1.8165	0.367087107584548	-4.9484169384602	7.4819506001732e-07	3.54828756496082e-05
Os03g0304100	LOC_Os03g19170.1	Conserved hypothetical protein		GCRP7 - Glycine and cysteine rich family protein precursor, expressed	27.3767	-1.81423	0.496094092140793	-3.65703755991742	0.000255147005283878	0.00578430368129944
Os11g0641800	LOC_Os11g42220.1	Similar to Laccase-20	OsLAC24	laccase precursor protein, putative, expressed	20.3096	-1.80695	0.518239199166585	-3.48671713663723	0.000488988250808859	0.010004173450433
Os11g0600600	LOC_Os11g38790.1	Hypothetical conserved gene		expressed protein	39.6299	-1.80601	0.37448421213298	-4.82266905290497	1.41649886455343e-06	6.24688106095966e-05
Os01g0631900	LOC_Os01g44130.1	Similar to aspartic proteinase oryzasin-1		aspartic proteinase oryzasin-1 precursor, putative, expressed	246.469	-1.7977	0.193294974996064	-9.30028172927804	1.40074031204696e-20	4.25149403652936e-18
Os03g0218200	LOC_Os03g11874.1	Similar to F-box domain containing protein, expressed		expressed protein	74.1231	-1.77059	0.304384420670584	-5.81696588715452	5.99253650887619e-09	4.46824998244211e-07
Os01g0187200	None	Non-protein coding transcript			18.2827	-1.76864	0.560104416448371	-3.15770285164785	0.00159017558122574	0.025592601260164
Os03g0426350	None	Conserved hypothetical protein			795.393	-1.75918	0.360412253593765	-4.88102922406117	1.05533599819314e-06	4.82741372648669e-05
Os02g0212975	None	Conserved hypothetical protein			61.2913	-1.75256	0.33576224188319	-5.21965938519396	1.79252493750223e-07	9.69504210956396e-06
Os01g0813300	LOC_Os01g59780.1	Similar to AP2/EREBP transcription factor	AP2/EREBP#079	AP2 domain containing protein, expressed	47.6646	-1.74545	0.368496307059945	-4.73668910806925	2.17238028774669e-06	9.14277961559167e-05
Os01g0842500	LOC_Os01g62490.1	Similar to Laccase (EC 1.10.3.2)	OsLAC5	laccase precursor protein, putative, expressed	350.04	-1.72803	0.45566935186513	-3.79229967863998	0.000149258640783732	0.00362594649290229
Os05g0447200	LOC_Os05g37470.1	Similar to auxin transporter-like protein 1	OsLAX3	transmembrane amino acid transporter protein, putative, expressed	35.4915	-1.7233	0.410756559327723	-4.19542186478025	2.72364169132969e-05	0.00084966423209933
Os05g0160300	LOC_Os05g06780.1	Bifunctional inhibitor/plant lipid transfer protein/seed storage domain containing protein	OsLTPd8	LTPL104 - Protease inhibitor/seed storage/LTP family protein precursor, expressed	740.006	-1.72075	0.39447202804483	-4.3621599341343	1.28784668091977e-05	0.000439486197368376
Os02g0189200	LOC_Os02g09610.1	Lipase, GDSL domain containing protein	OsGELP31	GDSL-like lipase/acylhydrolase, putative, expressed	42.8708	-1.71732	0.394707221642557	-4.35086855713714	1.35599324715409e-05	0.000459701311213251
Os03g0374600	LOC_Os03g25790.1	Glycoside hydrolase, family 17 protein		glycosyl hydrolases family 17 protein, expressed	114.905	-1.70756	0.313368562061725	-5.44905724304272	5.06375149517395e-08	3.14037800057675e-06
Os10g0438600	LOC_Os10g30290.1	Similar to Family II lipase EXL3	OsGELP107	GDSL-like lipase/acylhydrolase, putative, expressed	18.8765	-1.70569	0.550818733889166	-3.09664985136989	0.00195720910034804	0.0300023990373613
Os04g0578600	LOC_Os04g48930.1	Similar to H0404F02.15 protein	OsFRO2	ferric-chelate reductase, putative, expressed	72.4477	-1.70537	0.376817447485927	-4.52572119338001	6.01898892633118e-06	0.000225703336207003
Os02g0493087	None	Hypothetical protein			39.1737	-1.7026	0.375432794970227	-4.53504386751445	5.75915141370987e-06	0.000216589427583529
Os08g0374000	LOC_Os08g28670.1	Bet v I allergen family protein	OsBetvI	pathogenesis-related Bet v I family protein, putative, expressed	415.109	-1.69923	0.381646085664006	-4.45237635845627	8.49251429607768e-06	0.000302622066746558
Os01g0773400	LOC_Os01g56660.1	Conserved hypothetical protein		expressed protein	144.639	-1.69438	0.239587064358436	-7.07206970351444	1.52639709179083e-12	1.92095212542007e-10
Os01g0971400	LOC_Os01g73980.1	Similar to Cysteine proteinase		xylem cysteine proteinase 2 precursor, putative, expressed	661.714	-1.68899	0.287908899754017	-5.86639917683678	4.45360867375615e-09	3.38934071310428e-07
Os03g0672900	LOC_Os03g47010.1	Glycoside hydrolase, family 10 domain containing protein		glycosyl hydrolase family 10 protein, putative, expressed	30.5995	-1.68771	0.442801519377605	-3.81144356639491	0.000138157599257367	0.00340432464492915
Os06g0110000	LOC_Os06g02019.1	Similar to DWARF3 (Fragment)	OsKAO	cytochrome P450, putative, expressed	127.452	-1.68069	0.241842412943169	-6.94952813542426	3.66510025598132e-12	4.46018497660671e-10
Os06g0114400	LOC_Os06g02410.1	Conserved hypothetical protein		expressed protein	95.1076	-1.6777	0.28494187210186	-5.88788219282178	3.91175785068617e-09	3.00355478541228e-07
Os07g0553000	LOC_Os07g36700.1	Similar to Mixed-linked glucan synthase 2	OsCslF1	CSLF1 - cellulose synthase-like family F; beta1,3;1,4 glucan synthase, expressed	29.876	-1.66871	0.45791747867515	-3.64412959076698	0.000268298220475864	0.00603472170013671
Os12g0404400	None	Non-protein coding transcript			68.8051	-1.65194	0.342273395482966	-4.82637387425822	1.39041378963445e-06	6.1535391477139e-05
Os07g0432333	LOC_Os07g25060.1	Similar to Thionin-like peptide		thionin-like peptide, putative, expressed	91.1168	-1.64864	0.386321672965879	-4.26752946889277	1.97649668334325e-05	0.000640598466502167
Os05g0478000	LOC_Os05g40020.1	Zinc finger, RING/FYVE/PHD-type domain containing protein		RING-H2 finger protein, putative, expressed	22.8051	-1.64226	0.510212730604913	-3.21878389693313	0.00128735464953145	0.0216367834548936
Os04g0686800	LOC_Os04g59020.1	Similar to H0701F11.2 protein		integral membrane protein, putative, expressed	111.731	-1.63725	0.293556931264379	-5.5772942387921	2.44288471219534e-08	1.60775466045733e-06
Os06g0228500	LOC_Os06g12320.1	Amino acid transporter, transmembrane domain containing protein	OsATL12	transmembrane amino acid transporter protein, putative, expressed	21.5739	-1.63285	0.55221159392304	-2.95692632993686	0.00310722347255464	0.043214694538241
Os01g0232100	LOC_Os01g13130.1	Similar to Tonoplast membrane integral protein ZmTIP4-3	OsTIP4	aquaporin protein, putative, expressed	80.229	-1.6326	0.341008507959126	-4.78755531798055	1.68825211455241e-06	7.28348098718021e-05
Os04g0188500	LOC_Os04g11040.1	Conserved hypothetical protein		expressed protein	33.9302	-1.63235	0.406860601516185	-4.01205938986635	6.01913516777045e-05	0.00169877752851673
Os09g0444800	LOC_Os09g27250.1	Protein of unknown function DUF716 family protein		plant viral response family protein, putative, expressed	39.5288	-1.62269	0.371889452039562	-4.36337478343523	1.28071258348391e-05	0.000437812371238521
Os11g0153500	LOC_Os11g05550.1	Protein of unknown function DUF3049 domain containing protein		expressed protein	39.1606	-1.6092	0.441158566104818	-3.64766608724567	0.000264633246085305	0.00596395370402599
Os02g0276200	LOC_Os02g17620.1	Similar to Isochorismatase family protein rutB		isochorismatase family protein, putative, expressed	81.7147	-1.60705	0.276952679836079	-5.80260114618313	6.52939818630334e-09	4.79069121229271e-07
Os05g0486300	LOC_Os05g40790.1	Similar to CCR4-NOT transcription complex subunit 2		CCR4-NOT transcription factor, putative, expressed	154.415	-1.60356	0.208645642245324	-7.68558937582218	1.52294242724007e-14	2.52122794477585e-12
Os01g0263300	LOC_Os01g15830.1	Similar to Peroxidase 72 precursor (EC 1.11.1.7) (Atperox P72) (PRXR8) (ATP6a)	atp6	peroxidase precursor, putative, expressed	2754.52	-1.6016	0.242428693618483	-6.60647317291968	3.93583551579169e-11	4.07793656513694e-09
Os10g0450900	LOC_Os10g31330.1	Similar to Glycine-rich cell wall structural protein 2 precursor	GRP	retrotransposon protein, putative, unclassified, expressed	911.726	-1.58067	0.333332468517425	-4.74201797473679	2.11599844407184e-06	8.9639809291641e-05
Os03g0719000	LOC_Os03g50970.1	MAP65/ASE1 family protein		retrotransposon protein, putative, Ty1-copia subclass, expressed	221.623	-1.57456	0.185745518054833	-8.47700127962507	2.31072406741677e-17	5.46920827663167e-15
Os04g0666800	LOC_Os04g57130.1	Similar to H1005F08.21 protein		dirigent-like protein pDIR17, putative, expressed	50.1386	-1.57431	0.340334362625747	-4.62578732597225	3.73178072232019e-06	0.000147662900084568
Os01g0607000	LOC_Os01g42200.1	Glutelin family protein		expressed protein	52.3784	-1.5731	0.437125991810347	-3.59872439475542	0.000319781860409433	0.00694285793816602
Os10g0320100	LOC_Os10g17260.1	Similar to Flavonoid 3'-monooxygenase (EC 1.14.13.21) (Flavonoid 3'-hydroxylase) (Cytochrome P450 75B2)	OsF3'H	cytochrome P450, putative, expressed	38.4818	-1.56403	0.376293072342941	-4.15640721924898	3.23291373552548e-05	0.000985885832893876
Os05g0593900	LOC_Os05g51570.1	Similar to C13 endopeptidase NP1 precursor	OsVPE4	vacuolar-processing enzyme precursor, putative, expressed	112.958	-1.56031	0.24170446340466	-6.4554358154213	1.07907908489589e-10	1.03108004856404e-08
Os05g0380700	LOC_Os05g31600.1	Conserved hypothetical protein		retrotransposon protein, putative, Ty1-copia subclass, expressed	20.0142	-1.55699	0.513542787535145	-3.03186993476106	0.00243043904008909	0.0356472324174422
Os02g0278700	LOC_Os02g17780.1	Similar to Kaurene synthase A (Fragment)	OsCPS1	ent-kaurene synthase, chloroplast precursor, putative, expressed	24.8996	-1.55499	0.475250833941496	-3.27194109601124	0.00106811827172908	0.0185898191902259
Os03g0727200	LOC_Os03g51710.1	Similar to HOS13 protein (Fragment)	OSH3	homeobox protein knotted-1, putative, expressed	72.4024	-1.54725	0.295167502772837	-5.24192195282057	1.58912589372997e-07	8.74154774676748e-06
Os02g0628200	LOC_Os02g41780.1	Protein of unknown function DUF250 domain containing protein		transporter-related, putative, expressed	785.535	-1.5465	0.150033742654008	-10.307659360361	6.5066702483936e-25	2.94501027611064e-22
Os10g0438800	LOC_Os10g30310.1	Similar to RING-H2 finger protein ATL2E		zinc finger, C3HC4 type domain containing protein, expressed	36.2032	-1.53346	0.397675089923628	-3.85605951870598	0.000115229443307086	0.00295847524494482
Os01g0842400	LOC_Os01g62480.1	Similar to Laccase (EC 1.10.3.2)	Oslacc	laccase precursor protein, putative, expressed	225.426	-1.52339	0.222441822663838	-6.84847441328242	7.46416811731774e-12	8.59678898476251e-10
Os11g0195800	LOC_Os11g09040.1	Conserved hypothetical protein		expressed protein	78.1569	-1.51229	0.272706286595423	-5.54548285828015	2.93144055542222e-08	1.90980391134691e-06
Os10g0516900	LOC_Os10g37290.1	Conserved hypothetical protein		DEFL6 - Defensin and Defensin-like DEFL family, expressed	48.518	-1.51161	0.342620201103473	-4.4119096759221	1.02462859745012e-05	0.000358675619886238
Os12g0112000	LOC_Os12g02080.1	Similar to Peroxidase precursor (EC 1.11.1.7) (Fragment)	Pox	peroxidase precursor, putative, expressed	353.377	-1.50852	0.161449644060188	-9.34358922300582	9.31225986753869e-21	2.89454207617627e-18
Os06g0122600	LOC_Os06g03180.1	Peptidase C48, SUMO/Sentrin/Ubl1 domain containing protein		expressed protein	158.956	-1.50772	0.226733505313143	-6.64976382618024	2.93563692273848e-11	3.14259323525851e-09
Os02g0212900	LOC_Os02g12130.1	Similar to Protein kinase domain containing protein, expressed	OsRLCK66	cysteine-rich receptor-like protein kinase 35 precursor, putative, expressed	281.338	-1.5016	0.147023046739716	-10.2133627429397	1.72771150880863e-24	7.55478461283964e-22
Os03g0273200	LOC_Os03g16610.1	Similar to Laccase (EC 1.10.3.2)	Lac	laccase precursor protein, putative, expressed	443.838	-1.49365	0.349701987492293	-4.27120960873298	1.94415566132337e-05	0.000631703676404052
Os03g0133100	LOC_Os03g04080.1	Conserved hypothetical protein		expressed protein	26.1206	-1.48995	0.475906366995229	-3.13076267162486	0.00174352999137348	0.027511516970914
Os10g0569400	LOC_Os10g41980.1	RIR1a protein precursor	Rir1b	RALFL26 - Rapid ALkalinization Factor RALF family protein precursor, expressed	189.478	-1.48594	0.228205974801093	-6.51140721474658	7.44500104624577e-11	7.33105274778987e-09
Os04g0400800	LOC_Os04g32840.1	Heavy metal transport/detoxification protein domain containing protein		formin-like protein 20, putative, expressed	33.9479	-1.48266	0.384566154680082	-3.85540296930754	0.000115539151455856	0.0029600740500592
Os09g0571100	LOC_Os09g39760.1	Pectin lyase fold/virulence factor domain containing protein	OsPME28	pectinesterase, putative, expressed	32.9866	-1.48252	0.427703491796485	-3.46622924394496	0.000527813042098865	0.0106466369609919
Os06g0509900	LOC_Os06g31280.1	Similar to Thionin	OsTHI1	THION1 - Plant thionin family protein precursor, putative, expressed	287.37	-1.47371	0.422410194720398	-3.48881931795388	0.000485158966557229	0.00994961540398248
Os12g0439201	None	Hypothetical gene			141.131	-1.46611	0.206147859007398	-7.11194494608288	1.144189063482e-12	1.46860366411801e-10
Os12g0515300	LOC_Os12g33070.1	Homeodomain-like domain containing protein	OsMYB46	myb-like DNA-binding domain containing protein, putative, expressed	41.0747	-1.46338	0.363840313215444	-4.02204835824464	5.76942087131656e-05	0.00163926529800767
Os03g0215700	LOC_Os03g11650.1	Myosin II heavy chain-like family protein		ATMAP70 protein, putative, expressed	167.28	-1.45009	0.201898984521724	-7.18223409812493	6.85813577540413e-13	9.12026004482738e-11
Os03g0108300	LOC_Os03g01800.1	Similar to xyloglucan endotransglucosylase/hydrolase protein 32	OsXTH19	glycosyl hydrolases family 16, putative, expressed	1268.54	-1.44846	0.301222414328503	-4.808621003988	1.51975025141297e-06	6.62297917841271e-05
Os04g0659300	LOC_Os04g56430.1	Receptor-like protein, Root development, Salt stress response, Regulation of iron acquisitio	OsRMC	cysteine-rich receptor-like protein kinase, putative, expressed	143.812	-1.44814	0.274475556937432	-5.27600727965949	1.3202884542277e-07	7.40480909361315e-06
Os10g0536100	LOC_Os10g39130.1	MIKC-type MADS-box protein, Long day (LD)-specific negative regulator of flowerin	OsMADS56	OsMADS56 - MADS-box family gene with MIKCc type-box, expressed	751.875	-1.44716	0.12638875700158	-11.4500441906082	2.35025670629749e-30	1.63876412880457e-27
Os01g0610050	None	Non-protein coding transcript			47.4028	-1.44313	0.402251109399845	-3.58763013743928	0.00033369719155425	0.00718618851828722
Os02g0299600	None	Protein of unknown function DUF1242 family protein			59.2467	-1.44214	0.323903450175465	-4.45238897562603	8.49201513838431e-06	0.000302622066746558
Os08g0193600	LOC_Os08g09420.1	Hypothetical conserved gene	OsFbox412	OsFBX266 - F-box domain containing protein, expressed	42.6244	-1.43116	0.358810643914326	-3.98862606816475	6.64570822616427e-05	0.00185755825056134
Os10g0518000	LOC_Os10g37400.1	Non-protein coding transcript		DUF538 domain containing protein, putative, expressed	214.7	-1.42677	0.173190194129989	-8.23818000489681	1.74849988136821e-16	3.72806185449739e-14
Os02g0114400	LOC_Os02g02340.1	Similar to glycerol-3-phosphate acyltransferase 8	GPAT	glycerol-3-phosphate acyltransferase, putative, expressed	28.5223	-1.42585	0.452539832044852	-3.15077878046969	0.0016283577323243	0.0260607947495252
Os02g0556000	LOC_Os02g35020.1	Similar to cDNA clone:J013112C08, full insert sequence		glycosyl transferase, putative, expressed	28.4017	-1.42373	0.426330292901327	-3.33949118614989	0.000839320143208251	0.0152813128967041
Os02g0114300	None	Hypothetical protein			75.023	-1.41811	0.312262489917126	-4.54141707051599	5.58773656353705e-06	0.000211065908642302
Os03g0850900	LOC_Os03g63390.1	Similar to Chemocyanin precursor (Basic blue protein) (Plantacyanin)	OsUCL12	plastocyanin-like domain containing protein, putative, expressed	138.416	-1.4102	0.28099395128576	-5.01861845990606	5.20443971823215e-07	2.53817278432271e-05
Os02g0326700	LOC_Os02g22100.1	Peptidase S54, rhomboid domain containing protein	OsRhmbd6	OsRhmbd6 - Putative Rhomboid homologue, expressed	140.17	-1.40155	0.211714856924314	-6.61999506809878	3.59210853289407e-11	3.79806590328419e-09
Os05g0449200	LOC_Os05g37660.1	Transferase family protein		transferase family protein, putative, expressed	300.502	-1.3974	0.410904868636619	-3.40077684605519	0.000671946568468834	0.0127467275881819
Os08g0111200	LOC_Os08g01940.1	Beta-glucosidase, GBA2 type domain containing protein		non-lysosomal glucosylceramidase, putative, expressed	104.957	-1.39456	0.256375193504952	-5.43954542337967	5.34166892469478e-08	3.30478936662352e-06
Os10g0416500	LOC_Os10g28080.1	Similar to Chitinase 1 precursor (EC 3.2.1.14) (Tulip bulb chitinase-1) (TBC-1)	Oschib1	glycosyl hydrolase, putative, expressed	43.179	-1.39382	0.427106321252843	-3.26341258375401	0.00110079137547817	0.0190216454761964
Os04g0448300	LOC_Os04g37550.1	Peptidase A1 domain containing protein		aspartic proteinase nepenthesin-2 precursor, putative, expressed	86.5966	-1.39222	0.271583585945921	-5.12629615514493	2.95497666078866e-07	1.53083218617844e-05
Os10g0394700	None	Hypothetical conserved gene			75.7814	-1.39008	0.318318350802472	-4.36693375995671	1.26002919803748e-05	0.000432280495746927
Os08g0277300	LOC_Os08g17510.1	Similar to Flavonol 4-sulfotransferase		sulfotransferase domain containing protein, expressed	171.805	-1.38663	0.188547764511074	-7.35426033577897	1.91987234680024e-13	2.75171037083886e-11
Os01g0645000	LOC_Os01g45730.1	Similar to TIS11 protein (dTIS11)	OsC3H9	zinc finger C-x8-C-x5-C-x3-H type family protein, expressed	355.564	-1.38513	0.167489596820166	-8.26997213024002	1.33990331831904e-16	2.90488787473217e-14
Os09g0460100	LOC_Os09g28600.1	Conserved hypothetical protein		expressed protein	157.374	-1.38118	0.243925030952465	-5.66231881047748	1.49341031315206e-08	1.01923375642136e-06
Os01g0232000	LOC_Os01g13120.1	Major intrinsic protein family protein	OsTIP4	aquaporin protein, putative, expressed	93.6949	-1.38034	0.238209721345401	-5.7946440409094	6.84662398941365e-09	5.0038541728862e-07
Os01g0794400	LOC_Os01g58194.1	Thioredoxin domain 2 containing protein		protein disulfide isomerase, putative, expressed	23.358	-1.37602	0.472523775416013	-2.91207108014154	0.00359040922612147	0.0477715150204785
Os02g0568200	LOC_Os02g35970.1	NPH3 domain containing protein	CPT1	BTBN2 - Bric-a-Brac, Tramtrack, Broad Complex BTB domain with non-phototropic hypocotyl 3 NPH3 and coiled-coil domains, expressed	107.979	-1.3688	0.264551186779944	-5.17402962773966	2.29098472256752e-07	1.21365738927144e-05
Os01g0642200	LOC_Os01g45470.1	Conserved hypothetical protein		expressed protein	2044.35	-1.36657	0.269050495764567	-5.07924984925182	3.78928101967694e-07	1.92062202409912e-05
Os10g0210500	LOC_Os10g14920.1	Protein of unknown function DUF6, transmembrane domain containing protein	OsUMAMIT15	integral membrane protein DUF6 containing protein, expressed	768.345	-1.36438	0.117430684726111	-11.6185982872081	3.31530924454567e-31	2.67286447500106e-28
Os02g0133200	LOC_Os02g04030.1	Similar to Phosphatidylinositol transfer-like protein IV	OsSNDP3	phosphatidylinositol transfer, putative, expressed	25.8272	-1.36346	0.468324620835771	-2.91136433829888	0.00359854136723398	0.0478303805941626
Os01g0636400	LOC_Os01g44960.1	Alpha/beta hydrolase family protein		hydrolase, alpha/beta fold family domain containing protein, expressed	363.806	-1.35936	0.214410382406188	-6.33999583430013	2.29771374865457e-10	2.14777960150504e-08
Os11g0308432	None	Hypothetical conserved gene			440.548	-1.35836	0.156634741476294	-8.67216255168177	4.23989797843065e-18	1.12768173139724e-15
Os12g0571600	LOC_Os12g38350.1	Hypothetical protein	OsRALF-41	RALFL43 - Rapid ALkalinization Factor RALF family protein precursor, expressed	29.6073	-1.35307	0.414510713022089	-3.26425665819842	0.00109751695332299	0.018999906993291
Os12g0108000	LOC_Os12g01730.1	Similar to Laccase (Diphenol oxidase)	OsLAC27	laccase-23 precursor, putative, expressed	114.587	-1.3498	0.232363726190096	-5.80899422995416	6.28492551440672e-09	4.65933314213158e-07
Os10g0532300	LOC_Os10g38870.1	Heavy metal transport/detoxification protein domain containing protein		heavy metal-associated domain containing protein, expressed	393.836	-1.34876	0.156018980605877	-8.64483023993264	5.38853499225577e-18	1.39018814265207e-15
Os01g0537250	LOC_Os01g35330.1	Protein of unknown function DUF3778 domain containing protein		circumsporozoite protein precursor, putative, expressed	168.463	-1.34874	0.272725621125931	-4.94541702293524	7.59810303511421e-07	3.5967607376681e-05
Os08g0208200	LOC_Os08g10730.1	Peptidase aspartic, catalytic domain containing protein		expressed protein	30.2857	-1.34641	0.431838682582123	-3.11786218160014	0.00182167966698817	0.0282606817369981
Os07g0147500	LOC_Os07g05360.1	Similar to Photosystem II 10 kDa polypeptide, chloroplast precursor	PsbR	photosystem II 10 kDa polypeptide, chloroplast precursor, putative, expressed	3014.35	-1.34322	0.233341929207302	-5.75646367244662	8.58942556727942e-09	6.08787335742422e-07
Os09g0414900	LOC_Os09g24840.1	Similar to GASA5-like protein (Fragment)		GASR10 - Gibberellin-regulated GASA/GAST/Snakin family protein precursor, expressed	179.211	-1.33749	0.292383066382558	-4.57442820462099	4.7752231757234e-06	0.000183327355223941
Os02g0804600	LOC_Os02g56050.1	Similar to Adenylyltransferase and sulfurtransferase MOCS3	OsStr15	rhodanese-like domain containing protein, putative, expressed	158.584	-1.33702	0.193574326825169	-6.90701785383936	4.94947665313889e-12	5.85741046671239e-10
Os09g0452800	LOC_Os09g27940.1	Peptidase A1 domain containing protein		aspartic proteinase nepenthesin-1 precursor, putative, expressed	74.7792	-1.33233	0.286174975005138	-4.65565441023712	3.22953259181684e-06	0.000130618207305869
Os12g0610800	LOC_Os12g41690.1	Uncharacterised protein family UPF0497, trans-membrane plant subgroup domain containing protein		membrane associated DUF588 domain containing protein, putative, expressed	77.8591	-1.32551	0.303511316956319	-4.36725746596915	1.25816384076695e-05	0.000432215298641098
Os01g0283300	LOC_Os01g18080.1	Conserved hypothetical protein		retrotransposon protein, putative, unclassified, expressed	298.431	-1.3241	0.161989935823461	-8.17397002835341	2.9840397716918e-16	5.92194169768282e-14
Os05g0457800	LOC_Os05g38350.1	Similar to Glycerol-3-phosphate acyltransferase 5 (EC 2.3.1.15) (AtGPAT5)	GPAT	glycerol-3-phosphate acyltransferase 8, putative, expressed	72.3373	-1.32365	0.270526145707743	-4.89286060199776	9.93807988043272e-07	4.60309735790456e-05
Os04g0581100	LOC_Os04g49210.1	2OG-Fe(II) oxygenase domain containing protein	OsS3H	naringenin,2-oxoglutarate 3-dioxygenase, putative, expressed	45.8177	-1.3208	0.452317196426593	-2.92007130676968	0.00349951302543113	0.0469251229433979
Os08g0126700	LOC_Os08g03310.1	Nucleotide-binding, alpha-beta plait domain containing protein	OsC3H54	zinc finger family protein, putative, expressed	117.416	-1.31619	0.217519383372743	-6.05091823483716	1.44022537894868e-09	1.21426060625807e-07
Os03g0859900	LOC_Os03g64230.1	Protein of unknown function DUF547 domain containing protein		expressed protein	335.684	-1.31598	0.167430660964573	-7.859848395446	3.84598661900513e-15	6.70423032322388e-13
Os01g0826000	LOC_Os01g61070.1	Heavy metal transport/detoxification protein domain containing protein	OsATX	heavy metal-associated domain containing protein, expressed	32.3041	-1.31205	0.422489804545474	-3.10551136656178	0.00189950320085229	0.029239429044623
Os11g0562100	LOC_Os11g35710.1	Squalene cyclase domain containing protein	OsIAS	cycloartenol synthase, putative, expressed	1632.03	-1.30715	0.112592522640027	-11.6095335478209	3.68620958548908e-31	2.79707414988332e-28
Os11g0291475	None	Hypothetical protein			919.143	-1.30575	0.31844626151193	-4.10036758673946	4.12494404489442e-05	0.00122180747892343
Os08g0391300	None	Conserved hypothetical protein			113.992	-1.29884	0.215482304656993	-6.02758704807852	1.66425619317871e-09	1.37615851050697e-07
Os04g0137450	LOC_Os04g05070.1	Hypothetical conserved gene		expressed protein	39.9798	-1.29818	0.386009781900116	-3.36307445305668	0.000770795724176904	0.0143063013583021
Os11g0291500	LOC_Os11g18730.1	Similar to Beta-D-xylosidase		glycosyl hydrolase family 3 protein, putative, expressed	31.1371	-1.2973	0.423755935680307	-3.06143151356446	0.00220281378739106	0.0329451553048706
Os05g0101600	LOC_Os05g01120.1	Cytochrome P450 family protein		cytochrome P450, putative, expressed	341.68	-1.293	0.157024260021095	-8.23440901812279	1.80446187680008e-16	3.78482211053376e-14
Os02g0163600	LOC_Os02g06790.1	Conserved hypothetical protein		expressed protein	186.125	-1.29184	0.187072197973505	-6.90558659546516	4.99963989773777e-12	5.8897584347825e-10
Os05g0369900	LOC_Os05g30700.1	Exo70 exocyst complex subunit domain containing protein	OsEXO70FX1	expressed protein	410.031	-1.29022	0.141563394898431	-9.11410477517174	7.93226302471025e-20	2.32550515652841e-17
Os04g0412500	LOC_Os04g33660.1	Similar to OSIGBa0134P10.2 protein	OsalphaCA2	bifunctional monodehydroascorbate reductase and carbonic anhydrasenectarin-3 precursor, putative, expressed	230.743	-1.28882	0.245511924967035	-5.24953094137432	1.52486986565913e-07	8.42400806512632e-06
Os07g0537900	LOC_Os07g35340.1	Similar to SRK3 gene		TKL_IRAK_DUF26-lc.14 - DUF26 kinases have homology to DUF26 containing loci, expressed	116.84	-1.28738	0.232943641120254	-5.52655467192178	3.26580521625841e-08	2.10110994449503e-06
Os03g0727000	LOC_Os03g51690.1	Similar to Homeobox protein	OSH1	Homeobox domain containing protein, expressed	655.766	-1.28703	0.158742008977975	-8.10768519287409	5.15931977380494e-16	1.00837341548783e-13
Os03g0223400	LOC_Os03g12290.1	Cytosolic glutamine synthetase, Ammonium assimilatio	GLN1	glutamine synthetase, catalytic domain containing protein, expressed	1102.3	-1.28137	0.129037035967748	-9.93023753228719	3.07522096473389e-23	1.18414366670402e-20
Os12g0106300	LOC_Os12g01560.1	Xylan acetyltransferase, Resistance to bacterial leaf blight diseas	OsTBL1	PMR5, putative, expressed	1891.86	-1.28074	0.110267176326562	-11.6149125525815	3.46142351158327e-31	2.70609894470717e-28
Os01g0110200	LOC_Os01g02010.1	Conserved hypothetical protein	OsAGP12	expressed protein	495.011	-1.27749	0.149008796148851	-8.57323903082464	1.0061437068858e-17	2.57004965286602e-15
Os11g0107000	LOC_Os11g01570.1	Xylan acetyltransferase, Resistance to bacterial leaf blight diseas	OsTBL2	PMR5, putative, expressed	1805.99	-1.27412	0.112679440509224	-11.3074410638492	1.20554265169711e-29	7.97481919772662e-27
Os07g0142200	LOC_Os07g04930.1	Conserved hypothetical protein	gp1	retrotransposon protein, putative, unclassified, expressed	349.496	-1.27204	0.406768303496048	-3.12717629821353	0.00176494056979402	0.0276838621359736
Os06g0320200	LOC_Os06g21570.1	Similar to OSIGBa0135C13.7 protein	Os6bglu24	Os6bglu24 - beta-glucosidase homologue, similar to G. max isohydroxyurate hydrolase, expressed	42.2907	-1.26968	0.361518173353819	-3.51208050616937	0.000444613294399129	0.00920592165505869
Os01g0564300	LOC_Os01g38359.1	Peptidyl-prolyl cis-trans isomerase, FKBP-type domain containing protein	OsFKBP46	peptidyl-prolyl cis-trans isomerase, FKBP-type, putative, expressed	64.4281	-1.26602	0.343387024744931	-3.6868598343067	0.00022703832565285	0.00521581635219758
Os11g0121300	LOC_Os11g02820.1	Conserved hypothetical protein		CRP10 - Cysteine-rich family protein precursor, expressed	51.4752	-1.26263	0.312129239120338	-4.04522267118961	5.22734145599388e-05	0.00149678337650595
Os11g0239500	LOC_Os11g13570.1	Alpha/beta hydrolase fold-3 domain containing protein		gibberellin receptor GID1L2, putative, expressed	73.4939	-1.25572	0.337886345210392	-3.71640923631922	0.000202074186014739	0.00468823014837611
Os01g0701700	LOC_Os01g50610.1	SAM dependent carboxyl methyltransferase family protein		SAM dependent carboxyl methyltransferase, putative, expressed	31.5239	-1.25504	0.424899319222763	-2.95373693127204	0.00313951507058897	0.0434763012915324
Os01g0908600	LOC_Os01g68050.1	Amino acid transporter, transmembrane domain containing protein	OsProT1	transmembrane amino acid transporter protein, putative, expressed	492.733	-1.24614	0.163528066595174	-7.62033438945299	2.53019397613942e-14	4.1577372223198e-12
Os09g0132900	LOC_Os09g04710.1	Lipase, GDSL domain containing protein	OsGELP98	GDSL-like lipase/acylhydrolase, putative, expressed	285.14	-1.24059	0.240212670563732	-5.16452789518221	2.41046529139826e-07	1.26913457250579e-05
Os04g0691400	LOC_Os04g59480.1	Similar to POT family protein		POT family protein, expressed	35.1385	-1.2377	0.395099149351064	-3.13262147272104	0.00173252719688661	0.0273896766775303
Os06g0564800	LOC_Os06g36890.1	Similar to beta-1,4-mannosyltransferase		glycosyl transferase, group 1 domain containing protein, expressed	43.3274	-1.2374	0.363085715150082	-3.40802334622254	0.000654352959552719	0.0124941533756399
Os07g0408500	LOC_Os07g22580.1	Similar to Rac GTPase activating protein 3 (Fragment)		rhoGAP domain containing protein, expressed	2471.53	-1.23136	0.0843840417497671	-14.5922900593097	3.14461933031884e-48	6.76066950857463e-45
Os03g0111400	LOC_Os03g02070.1	Heavy metal transport/detoxification protein domain containing protein		heavy-metal-associated domain-containing protein, putative, expressed	142.615	-1.22636	0.21622350495034	-5.67173052497224	1.41362215706619e-08	9.72534347470681e-07
Os08g0552400	LOC_Os08g43850.1	Hypothetical conserved gene		carrier, putative, expressed	42.178	-1.22206	0.345956678747252	-3.5324083061577	0.000411793005805457	0.00863025812898049
Os03g0298700	LOC_Os03g18710.1	Hypothetical conserved gene	OsSCAR2	expressed protein	180.492	-1.21858	0.201778283157576	-6.03919552566739	1.54884472820775e-09	1.29248538069301e-07
Os01g0778500	LOC_Os01g57050.1	Similar to predicted protein		expressed protein	40.8605	-1.2164	0.381354472475457	-3.18969238983962	0.00142424303900999	0.0234187674719049
Os01g0910500	None	Conserved hypothetical protein			327.902	-1.21612	0.161323713714236	-7.5383531693115	4.75943458375366e-14	7.62662439914663e-12
Os06g0483900	LOC_Os06g28880.1	Homeodomain-like containing protein		retrotransposon protein, putative, unclassified, expressed	96.245	-1.21543	0.228665881064568	-5.31528810209037	1.06488705481447e-07	6.13237078731219e-06
Os10g0148100	LOC_Os10g05750.1	Protein of unknown function DUF1210 family protein		POEI3 - Pollen Ole e I allergen and extensin family protein precursor, expressed	279.108	-1.21234	0.194399795861827	-6.23630477960733	4.480278102056e-10	4.0414928235994e-08
Os10g0534400	LOC_Os10g39000.1	Similar to E4 protein (Fragment)		expressed protein	47.6249	-1.21227	0.336545679158735	-3.60211028927163	0.000315644387253187	0.00687199117868773
Os02g0798900	LOC_Os02g55550.1	Similar to F-box domain containing protein	Os_F0752	F-box/LRR-repeat protein 14, putative, expressed	78.4254	-1.20403	0.279962846624205	-4.30068029554028	1.70274569132396e-05	0.000561753658445869
Os04g0422300	LOC_Os04g34490.1	Protein of unknown function DUF6, transmembrane domain containing protein		nodulin, putative, expressed	82.0963	-1.20073	0.26755664051366	-4.48776641645869	7.19737784173186e-06	0.000263334875015222
Os04g0541700	LOC_Os04g45810.1	Similar to Homeobox-leucine zipper protein HOX22	HOX22	homeobox associated leucine zipper, putative, expressed	102.738	-1.18861	0.324939341680399	-3.65795253950062	0.000254238108907446	0.00577384592579506
Os04g0116900	LOC_Os04g02650.1	Protein of unknown function DUF827, plant family protein		expressed protein	67.0132	-1.18582	0.300731292225621	-3.94312550006958	8.04265406323031e-05	0.00218873873604724
Os05g0390300	LOC_Os05g32420.1	Conserved hypothetical protein		expressed protein	123.48	-1.18372	0.243878050514855	-4.85372874850542	1.21161435875593e-06	5.46476203523503e-05
Os01g0975300	LOC_Os01g74410.1	MYB-related transcription factor, Drought and salinity toleranc	OsMYB48	MYB family transcription factor, putative, expressed	92.2989	-1.18198	0.300059174138803	-3.93916505710854	8.17656654084574e-05	0.00221118700405953
Os01g0607100	LOC_Os01g42210.1	Bifunctional inhibitor/plant lipid transfer protein/seed storage domain containing protein	OsAGP29	LTPL47 - Protease inhibitor/seed storage/LTP family protein precursor, putative, expressed	49.8184	-1.1748	0.333791827396831	-3.5195610804944	0.000432261491196253	0.00901410082449824
Os02g0134000	LOC_Os02g04120.1	Similar to bifunctional coenzyme A synthase		cytidylyltransferase domain containing protein, expressed	77.3374	-1.17057	0.281337616436235	-4.16072632364805	3.17237060293335e-05	0.000970865826632
Os06g0317200	LOC_Os06g21240.1	Similar to glycine-rich cell wall structural protein		glycine rich protein family protein, putative, expressed	775.507	-1.16565	0.161218085056618	-7.23025418025976	4.8209087108199e-13	6.65104940269747e-11
Os03g0286900	LOC_Os03g17790.1	RCI2 (rare cold-inducible 2) family protein, Drought resistanc	OsRCI2-5	OsRCI2-5 - Putative low temperature and salt responsive protein, expressed	113.227	-1.16544	0.213177140964235	-5.46700849403586	4.57694128836047e-08	2.8590922106153e-06
Os01g0332800	LOC_Os01g22980.1	Similar to Serine carboxypeptidase II-like protein	OsSCP3	OsSCP3 - Putative Serine Carboxypeptidase homologue, expressed	88.2118	-1.16463	0.264502795839021	-4.40309119250976	1.06719280423844e-05	0.000372060907520914
Os07g0621800	LOC_Os07g42924.1	Alcohol dehydrogenase superfamily, zinc-containing protein		dehydrogenase, putative, expressed	65.7306	-1.15749	0.293699267384651	-3.94108159309874	8.11150264425375e-05	0.0021958935647335
Os02g0179600	LOC_Os02g08330.1	Uncharacterized conserved protein UCP015417, vWA domain containing protein		gp176, putative, expressed	48.8894	-1.15635	0.337051945304949	-3.43077909689683	0.000601850493546706	0.0117773318890647
Os01g0182700	LOC_Os01g08710.1	Similar to WRKY12	OsWRKY102	WRKY102, expressed	216.473	-1.15481	0.224898600386154	-5.13478330973249	2.82469286441127e-07	1.46923893566424e-05
Os01g0974200	LOC_Os01g74300.1	RicMT (Metallothionein-like protein)	OsMT2c	metallothionein, putative, expressed	27073.3	-1.15328	0.296519853291416	-3.88939478844092	0.000100494524274018	0.00264556962422999
Os07g0110000	LOC_Os07g01904.1	Conserved hypothetical protein		expressed protein	1695.83	-1.15124	0.386185697314511	-2.9810410910615	0.00287270243899415	0.0403225518082753
Os11g0308266	None	Non-protein coding transcript			195.822	-1.14853	0.168659240956976	-6.80976628546486	9.77574282117032e-12	1.11103255085186e-09
Os03g0790900	LOC_Os03g57690.1	Similar to Aldehyde oxidase-2	AAO3	aldehyde oxidase, putative, expressed	690.613	-1.14818	0.105349100159839	-10.898799418715	1.16788067606104e-27	6.14901093095895e-25
Os02g0102300	LOC_Os02g01220.1	Arsenate reductase, Sulfurtransferase/rhodanese-like protein, Regulation of arsenic accumulatio	STR5	rhodanese-like domain containing protein, putative, expressed	138.56	-1.14638	0.31905840039805	-3.59300970003257	0.00032688041459841	0.00706889171519227
Os01g0720500	LOC_Os01g52240.1	Similar to Type I chlorophyll a/b-binding protein b (Fragment)	Lhcb1.1	chlorophyll A-B binding protein, putative, expressed	3896.95	-1.14595	0.23084889441801	-4.96408718538196	6.90249331688691e-07	3.3038483317693e-05
Os03g0673000	LOC_Os03g47016.1	Similar to Knotted1-type homeobox protein OSH10 (Fragment)	OsH10	homeobox protein knotted-1-like 10, putative, expressed	52.2494	-1.1449	0.312800644098872	-3.66016472537774	0.000252053159822832	0.00573432052051961
Os03g0817500	LOC_Os03g60300.1	Protein of unknown function DUF231, plant domain containing protein	OsTBL3	expressed protein	45.4809	-1.13204	0.362445834457445	-3.12333615271399	0.00178813393678678	0.0279249802876284
Os09g0307300	LOC_Os09g13650.1	Targeting for Xklp2 family protein		microtubule-associated protein, putative, expressed	435.211	-1.13165	0.148956362138581	-7.59718172948014	3.026493879065e-14	4.9107242506917e-12
Os05g0550300	LOC_Os05g47700.1	Similar to Lipid transfer protein (Fragment)	OsLTP2.4	LTPL152 - Protease inhibitor/seed storage/LTP family protein precursor, expressed	647.872	-1.13109	0.301283348935203	-3.75424850602383	0.000173862309366126	0.00413789088499695
Os05g0375400	LOC_Os05g31140.1	Beta-glucanase precursor	OsPR2	glycosyl hydrolases family 17, putative, expressed	167.627	-1.12722	0.230004942465022	-4.90086250489932	9.54168200460074e-07	4.42744341792616e-05
Os03g0231000	LOC_Os03g12860.1	Conserved hypothetical protein	Oshox19	homeobox associated leucine zipper, putative, expressed	76.7047	-1.12574	0.289315128464506	-3.8910538659576	9.98097701002714e-05	0.00263022702637069
Os01g0967200	LOC_Os01g73630.1	Similar to Rac GTPase activating protein 1		rhoGAP domain containing protein, expressed	39.9837	-1.12454	0.375662730216151	-2.99348966124687	0.00275806853043807	0.0391178724666145
Os04g0507950	None	Hypothetical conserved gene	OsKOD1		356.366	-1.12239	0.133831977408506	-8.38657676472934	5.00502926586751e-17	1.14269690292138e-14
Os11g0549615	LOC_Os11g34710.1	Metallophosphoesterase domain containing protein	OsPAP3a	Ser/Thr protein phosphatase family protein, putative, expressed	202.919	-1.12218	0.210165312198524	-5.33949888676237	9.32038420950438e-08	5.42791404562085e-06
Os11g0249400	LOC_Os11g14400.1	Similar to Polygalacturonase family protein, expressed	OsPGL12	polygalacturonase, putative, expressed	62.9729	-1.12192	0.293269320158511	-3.82555706068046	0.000130476707165422	0.00326640602138942
Os01g0339600	None	Proteasome assembly chaperone 3 domain containing protein			51.2733	-1.12014	0.347375601197598	-3.22457878119547	0.00126158139703989	0.0213426481719555
Os01g0871600	LOC_Os01g65110.1	Similar to Peptide transporter PTR2-B	OsPOT	POT family protein, expressed	190.914	-1.11881	0.24061786088203	-4.64972772894287	3.3237350935656e-06	0.000133357763108707
Os07g0693100	LOC_Os07g49250.1	Similar to Pyruvate decarboxylase isozyme 3 (EC 4.1.1.1) (PDC)	pdc3*	thiamine pyrophosphate enzyme, C-terminal TPP binding domain containing protein, expressed	50.2272	-1.11395	0.337885764072067	-3.29682413559475	0.000977847092100754	0.0173742955434624
Os04g0534166	LOC_Os04g45170.1	Similar to OSIGBa0159I10.8 protein		leucine-rich repeat family protein, putative, expressed	46.3764	-1.11205	0.331229981718237	-3.35732938004177	0.000786992986561939	0.0145441490403377
Os09g0431900	LOC_Os09g26210.1	Zinc finger, C2H2-type domain containing protein		ZOS9-12 - C2H2 zinc finger protein, expressed	113.425	-1.10756	0.225382223754284	-4.91412035053619	8.91819570389012e-07	4.16058826337543e-05
Os11g0708100	LOC_Os11g48060.1	Similar to Laccase-22	OsLAC26	laccase-22 precursor, putative, expressed	162.994	-1.10545	0.184734247213053	-5.9839909625802	2.17735400409207e-09	1.74995501406764e-07
Os02g0823100	LOC_Os02g57720.1	Similar to Plasma membrane intrinsic protein (Plasma membrane integral protein ZmPIP1-5)	OsPIP1	aquaporin protein, putative, expressed	100.592	-1.10347	0.350269769424092	-3.15035503938368	0.00163072159122172	0.0260824465790013
Os02g0246900	LOC_Os02g14890.1	Conserved hypothetical protein		expressed protein	54.0772	-1.10256	0.32324844774514	-3.41088910892849	0.000647514201063321	0.0124110095640658
Os12g0636400	LOC_Os12g43970.1	Similar to Epoxide hydrolase 2		hydrolase, alpha/beta fold family domain containing protein, expressed	131.793	-1.10203	0.202834552530906	-5.43316565712001	5.5362966232469e-08	3.37661741331316e-06
Os05g0543600	LOC_Os05g46610.1	Similar to Myb-related protein	OsMYB86-L2	myb-like DNA-binding domain containing protein, putative, expressed	423.102	-1.10155	0.160489182532021	-6.86369747753757	6.7100655687156e-12	7.7978820543826e-10
Os11g0240600	LOC_Os11g13670.1	Alpha/beta hydrolase fold-3 domain containing protein		gibberellin receptor GID1L2, putative, expressed	562.041	-1.10111	0.123467981446329	-8.91816892152957	4.740609497795e-19	1.31508585412487e-16
Os05g0549800	LOC_Os05g47650.1	Similar to DNA-binding protein RAV1	AP2/EREBP#096	B3 DNA binding domain containing protein, expressed	53.6099	-1.1006	0.339540642324186	-3.24145043297396	0.001189231132351	0.0203589741098364
Os01g0692000	LOC_Os01g49710.1	Similar to Glutathione S-transferase GSTU6	OsGSTU40	glutathione S-transferase, putative, expressed	69.1314	-1.09913	0.287516169466041	-3.82282948056654	0.00013192901786676	0.00328853790526042
Os08g0108300	LOC_Os08g01690.1	Pistil-specific extensin-like protein family protein	OsWD40-152	retrotransposon protein, putative, unclassified, expressed	66.4478	-1.08481	0.308525322618662	-3.51611296388745	0.000437914619506434	0.00909642453192148
Os09g0431750	LOC_Os09g26200.1	Hypothetical conserved gene		ZOS9-11 - C2H2 zinc finger protein, expressed	89.3686	-1.08448	0.243873832529466	-4.44689136922618	8.71218665089658e-06	0.00030916878047659
Os04g0441800	LOC_Os04g36040.1	TGF-beta receptor, type I/II extracellular region family protein		peptide transporter PTR2, putative, expressed	148.347	-1.0835	0.257668952607403	-4.20502475653227	2.61053580782957e-05	0.000818337950257535
Os06g0713000	LOC_Os06g49880.1	Zinc finger, B-box domain containing protein	OsBBX22	B-box zinc finger family protein, putative, expressed	109.805	-1.07962	0.222823327692899	-4.84518491650661	1.26493809287397e-06	5.65454601600786e-05
Os07g0687900	LOC_Os07g48830.1	WSI76 protein induced by water stress	wsi76	glycosyl transferase 8 domain containing protein, putative, expressed	49.3329	-1.07916	0.321744325059863	-3.3540989009977	0.000796238978269762	0.0146834663333678
Os05g0209500	LOC_Os05g11900.1	Conserved hypothetical protein		expressed protein	203.6	-1.0761	0.20115472681751	-5.34963345890174	8.81325484570654e-08	5.16757185828143e-06
Os07g0129700	LOC_Os07g03770.1	KNOTTED-type homeodomain protein, KNOX protein, Shoot formation during embryogenesis, Control of seed shattering, Control of internode development, Repression of lignin biosynthesi	OSH15	Homeobox domain containing protein, expressed	1186.41	-1.07605	0.122899238363483	-8.75551542507907	2.03172839221287e-18	5.4600584156979e-16
Os08g0396700	LOC_Os08g30634.1	NB-ARC domain containing protein		DC1 domain containing protein, expressed	241.113	-1.07122	0.162025251830343	-6.61146374695529	3.80538318911044e-11	3.99085694698619e-09
Os07g0217800	LOC_Os07g11770.1	Conserved hypothetical protein		expressed protein	67.4677	-1.06771	0.270542772074505	-3.94654626625439	7.92866064678591e-05	0.00215999488940264
Os09g0110300	LOC_Os09g02270.1	Putative cyclase family protein	OsCYL4	cyclase family protein, putative, expressed	107.494	-1.0669	0.225873543801638	-4.72343558250447	2.31893434234746e-06	9.7278353005239e-05
Os05g0341450	None	Conserved hypothetical protein			74.2986	-1.06533	0.293458233700115	-3.63026883398985	0.000283126177057648	0.00626102380937598
Os01g0770200	LOC_Os01g56380.1	Aromatic L-amino acid decarboxylase (AADC), Conversion of tyrosine into tyramin	TYDC	decarboxylase, putative, expressed	115.634	-1.06463	0.233882767748918	-4.55199760822871	5.31389398805985e-06	0.00020131152863136
Os01g0587400	LOC_Os01g40499.1	Serine/threonine protein kinase-related domain containing protein		S-locus lectin protein kinase family protein, putative, expressed	49.5248	-1.06411	0.339460682341935	-3.13471237018929	0.00172022688362952	0.0272772792690584
Os02g0771600	LOC_Os02g53180.1	Similar to 1-aminocyclopropane-1-carboxylate oxidase (Fragment)	ACO3	1-aminocyclopropane-1-carboxylate oxidase protein, putative, expressed	1130.67	-1.05816	0.139172414001392	-7.60320012398211	2.88896209005197e-14	4.71723626337029e-12
Os06g0247900	LOC_Os06g13830.1	Similar to Endo-beta-1,4-glucanase precursor (EC 3.2.1.4)	OsGH9B9	endoglucanase, putative, expressed	310.046	-1.05024	0.148753782546699	-7.06022767320065	1.66230018746737e-12	2.08182924934323e-10
Os04g0533900	LOC_Os04g45130.1	Heavy metal transport/detoxification protein domain containing protein		heavy-metal-associated domain-containing protein, putative, expressed	73.7244	-1.04446	0.27594865697067	-3.78499391687924	0.000153712338346058	0.00370965820111314
Os11g0685700	LOC_Os11g45850.1	Similar to WRKY transcription factor 61	OsWRKY61	WRKY61, expressed	133.893	-1.04274	0.203007161210643	-5.13648519733142	2.79924388208523e-07	1.45894329119024e-05
Os02g0726300	LOC_Os02g49440.1	Similar to AOBP (Ascorbate oxidase promoter-binding protein)	OsDof4	dof zinc finger domain containing protein, putative, expressed	711.412	-1.03808	0.0995458547062014	-10.4282020265076	1.84343396673898e-25	8.80717646442574e-23
Os06g0712700	LOC_Os06g49840.1	Transcription factor, Development of lodicules and stamen	SPW1	OsMADS16 - MADS-box family gene with MIKCc type-box, expressed	64.2086	-1.03777	0.329095389810506	-3.15339865401246	0.00161381253451531	0.0258600929055656
Os09g0498500	LOC_Os09g32290.1	NAD-binding site containing protein		FAD dependent oxidoreductase domain containing protein, expressed	221.375	-1.03753	0.15844147465265	-6.54834012292215	5.81800957865265e-11	5.86323551248671e-09
Os04g0535000	LOC_Os04g45240.1	Hypothetical protein		expressed protein	355.798	-1.02721	0.143590764341107	-7.15374038199949	8.44447067996897e-13	1.11152499526796e-10
Os05g0410900	LOC_Os05g34010.1	Similar to peptide transporter PTR2		peptide transporter PTR2, putative, expressed	55.6493	-1.02217	0.34649874163622	-2.95000755566572	0.00317766158344431	0.0438398348616469
Os03g0149300	LOC_Os03g05530.1	Protein of unknown function DUF6, transmembrane domain containing protein		nodulin, putative, expressed	641.604	-1.02195	0.129438781952943	-7.89525380344949	2.89725047161571e-15	5.2638144307897e-13
Os10g0208500	LOC_Os10g14180.1	Hypothetical protein		expressed protein	694.262	-1.01808	0.286756588202611	-3.55031163928711	0.000384775372660304	0.00815009839019965
Os07g0104100	LOC_Os07g01370.1	Similar to Class III peroxidase 97	prx97	peroxidase precursor, putative, expressed	322.669	-1.01551	0.200693953891956	-5.05998585244755	4.19287587020254e-07	2.10042727330787e-05
Os04g0243700	LOC_Os04g16970.1	Zinc finger, RING/FYVE/PHD-type domain containing protein	OsCTR1	zinc finger, C3HC4 type domain containing protein, expressed	134.035	-1.01372	0.22844177431488	-4.43756207563226	9.0983487828812e-06	0.000321299755040718
Os06g0650300	LOC_Os06g44100.1	Histone H4 acetyltransferase, Regulation of grain weight, yield, and plant biomas	OsglHAT1	HLS, putative, expressed	68.983	-1.00844	0.332830154069005	-3.02988594012056	0.00244646110838831	0.0357801871515363
Os06g0286310	LOC_Os06g17830.1	Similar to Oxidoreductase-like protein		oxidoreductase, 2OG-Fe oxygenase family protein, putative, expressed	189.246	-1.0079	0.174729643504381	-5.76832993506027	8.0060948688179e-09	5.72158563769066e-07
Os03g0123500	LOC_Os03g03164.1	Similar to HOS66 protein	HB365	homeobox protein knotted-1, putative, expressed	557.443	-1.00557	0.147428143359244	-6.82072051036842	9.05850253524441e-12	1.03407215445474e-09
Os05g0353500	LOC_Os05g28520.1	Similar to ATP binding protein		MRH1, putative, expressed	382.536	-1.00409	0.152742461806194	-6.57374203831189	4.90662095335003e-11	4.98369740060934e-09
Os04g0499100	LOC_Os04g42130.1	Biopterin transport-related protein BT1 family protein		integral membrane transporter family protein, putative, expressed	118.904	-1.00228	0.236860707979435	-4.23150318247226	2.32134709325423e-05	0.000739363378504517
Os06g0681300	LOC_Os06g46754.1	Hypothetical conserved gene		RIC10, putative, expressed	647.942	1.00044	0.154698822653653	6.46703252037157	9.9946146617989e-11	9.62130834551305e-09
Os09g0267300	LOC_Os09g09450.1	Hypothetical conserved gene		PPR repeat domain containing protein, putative, expressed	88.4054	1.00509	0.243150535402072	4.13359219028027	3.57136944127526e-05	0.00107386666917786
Os12g0100100	LOC_Os12g01010.1	RNA binding domain (RBD) containing protein, Abiotic stress toleranc	OsRBD1	RNA recognition motif containing protein, putative, expressed	1786.18	1.00784	0.0732809490737481	13.7530300423575	4.88403636942763e-43	7.87520339342896e-40
Os09g0571000	LOC_Os09g39750.1	Protein of unknown function DUF966 family protein	OsDSR7	domain of unknown function DUF966 domain containing protein, expressed	349.19	1.01834	0.146751028081073	6.93926542970742	3.94143975548093e-12	4.72954438379779e-10
Os02g0501350	LOC_Os02g29774.1	Conserved hypothetical protein		expressed protein	169.258	1.02012	0.18492396111524	5.51645074619421	3.45914376062343e-08	2.21445285062838e-06
Os04g0554800	LOC_Os04g46830.1	Similar to RCc3 protein	OsHyPRP08	LTPL122 - Protease inhibitor/seed storage/LTP family protein precursor, expressed	1244.38	1.02073	0.113694608166837	8.9778551385561	2.76096276422618e-19	7.8158027517671e-17
Os06g0286700	LOC_Os06g17900.1	Similar to Piz-t	Piz	disease resistance protein RPM1, putative, expressed	106.889	1.02644	0.236003923192383	4.34924566157452	1.36606615662879e-05	0.000462508409118977
Os11g0275200	LOC_Os11g17504.1	Similar to Endo-1,3;1,4-beta-D-glucanase precursor (EC 3.2.1.-)		retrotransposon protein, putative, Ty1-copia subclass, expressed	68.89	1.03004	0.313017827099641	3.29066590422896	0.000999505440362693	0.0176739142261255
Os10g0334500	LOC_Os10g18820.1	Similar to Dirigent-like protein, expressed		dirigent, putative, expressed	84.1172	1.03233	0.337189696594126	3.06158246612208	0.00220170334139776	0.0329451553048706
Os01g0910900	LOC_Os01g68300.1	Conserved hypothetical protein		expressed protein	260.99	1.03239	0.177394151608979	5.81973528134036	5.89409015066103e-09	4.42039627316581e-07
Os02g0178700	LOC_Os02g08220.1	Helix-loop-helix DNA-binding domain containing protein	OsbHLH157	expressed protein	282.072	1.03506	0.19471060783103	5.31588857523917	1.06138087293592e-07	6.12585349907694e-06
Os12g0211000	LOC_Os12g10810.1	Conserved hypothetical protein		expressed protein	45.02	1.03724	0.343774997038938	3.01720451486366	0.00255117627394505	0.0370178834035481
Os01g0542700	LOC_Os01g36220.1	bZIP transcription factor, bZIP-1 domain containing protein	OsbZIP04	bZIP transcription factor domain containing protein, expressed	76.1919	1.03937	0.308217914398339	3.37218890647028	0.000745732800859758	0.0139111789800296
Os04g0573000	LOC_Os04g48390.1	SPX-MFS protein, Phosphate transporter, Pi homeostasi	OsSPX-MFS1	uncharacterized membrane protein, putative, expressed	1483.84	1.04061	0.122776096126159	8.47566961976383	2.33731194322807e-17	5.48184643848553e-15
Os11g0655200	LOC_Os11g43410.1	NB-ARC domain containing protein		Leucine Rich Repeat family protein, expressed	72.2818	1.04082	0.270307618161282	3.85049906453662	0.000117877380466471	0.00300803020638425
Os05g0130400	LOC_Os05g03972.1	Protein of unknown function DUF247, plant family protein		plant protein of unknown function domain containing protein, expressed	72.6876	1.04755	0.304848960445154	3.43628826260695	0.000589743127841028	0.011612002449174
Os03g0235000	LOC_Os03g13210.1	Similar to Peroxidase	poxN	peroxidase precursor, putative, expressed	69.9814	1.06279	0.326324756736254	3.25683661557443	0.0011266126021008	0.019415817315697
Os11g0513900	LOC_Os11g31470.1	Conserved hypothetical protein		expressed protein	98.7327	1.06816	0.279599014041898	3.82034268199051	0.000133266385881503	0.00330908516781222
Os05g0102000	LOC_Os05g01140.1	SAM dependent carboxyl methyltransferase family protein	OsJMT1	methyltransferase, putative, expressed	479.657	1.0692	0.161401360030763	6.62446135431096	3.48516678373176e-11	3.70015711331258e-09
Os05g0531400	LOC_Os05g45480.1	Pollen Ole e 1 allergen and extensin domain containing protein		POEI45 - Pollen Ole e I allergen and extensin family protein precursor, expressed	98.7435	1.07746	0.279676144757818	3.85253434201243	0.000116901574953931	0.00299200767086952
Os03g0748100	LOC_Os03g53690.1	Similar to Short-chain type dehydrogenase/reductase (EC 1.-.-.-)		oxidoreductase, short chain dehydrogenase/reductase family domain containing protein, expressed	57.5919	1.07865	0.302733003534686	3.56302721633574	0.00036660265425854	0.00781651394811246
Os12g0121600	LOC_Os12g02840.1	Cation/H+ exchanger domain containing protein	OsCHX09	ATCHX, putative, expressed	352.303	1.07884	0.131627992773672	8.19609241442001	2.48327449828315e-16	5.12527990249655e-14
Os08g0290700	LOC_Os08g19420.1	Winged helix repressor DNA-binding domain containing protein		O-methyltransferase, putative, expressed	258.918	1.0811	0.178875424160516	6.04388178266598	1.50449766465441e-09	1.26021218345517e-07
Os05g0181300	LOC_Os05g08860.1	Conserved hypothetical protein		expressed protein	84.3342	1.0821	0.3646887575107	2.9671924810524	0.00300532751313483	0.0419331771289159
Os06g0112100	LOC_Os06g02210.1	Nucleoside phosphorylase, family 1 domain containing protein		bark storage protein A precursor, putative, expressed	1376.5	1.08308	0.127037856691977	8.52562977287452	1.51980641457773e-17	3.69900808393309e-15
Os02g0537000	LOC_Os02g33380.1	Pectinesterase inhibitor domain containing protein		pectinesterase inhibitor domain containing protein, putative, expressed	67.1809	1.08589	0.373251460624563	2.90926577377002	0.00362278737529235	0.0480536203059986
Os04g0182200	LOC_Os04g10350.1	2OG-Fe(II) oxygenase domain containing protein		1-aminocyclopropane-1-carboxylate oxidase homolog 2, putative, expressed	234.277	1.08933	0.213116554507828	5.11143175154648	3.19726331736427e-07	1.64972392649362e-05
Os07g0614400	LOC_Os07g42290.1	Conserved hypothetical protein		expressed protein	36.5062	1.09023	0.370083474444488	2.9459065409613	0.00322009679030332	0.0441823753925336
Os07g0121100	LOC_Os07g02990.1	Protein of unknown function DUF1719, Oryza sativa family protein		expressed protein	47.7362	1.09024	0.327144823119113	3.33260035358616	0.000860384348991725	0.015620728937113
Os03g0233900	LOC_Os03g13140.1	Non-symbiotic hemoglobin 1 (rHb1	HB1	non-symbiotic hemoglobin 2, putative, expressed	50.6453	1.09345	0.339027430069363	3.22525619169377	0.00125859985727086	0.0213201692171576
Os11g0137400	LOC_Os11g04230.1	Hypothetical conserved gene		transcription initiation factor, putative, expressed	67.2681	1.09645	0.303889694162997	3.60804248837584	0.000308515974315726	0.00675097847444565
Os08g0177500	LOC_Os08g08020.1	Conserved hypothetical protein		expressed protein	90.5233	1.10477	0.279182688501066	3.95717429467843	7.58415937904575e-05	0.00207818262489016
Os07g0273301	LOC_Os07g17210.1	Hypothetical conserved gene		FAS1, putative, expressed	85.4612	1.10587	0.279369321095854	3.95845255898575	7.54369206054701e-05	0.00207042246244737
Os10g0551700	LOC_Os10g40420.1	Plant lipid transfer protein and hydrophobic protein, helical domain containing protein		LTPL138 - Protease inhibitor/seed storage/LTP family protein precursor, expressed	92.2032	1.10656	0.268177105343795	4.12623057068156	3.6875756559022e-05	0.00110622981798396
Os03g0578500	LOC_Os03g38170.1	Hypothetical conserved gene		expressed protein	182.044	1.10853	0.186801993855404	5.93423273958115	2.95222800050899e-09	2.31478302071109e-07
Os05g0138000	LOC_Os05g04680.1	Conserved hypothetical protein		expressed protein	55.7004	1.1107	0.373685990695502	2.9722813122947	0.00295595706982836	0.0413337324902449
Os12g0148600	LOC_Os12g05320.1	Conserved hypothetical protein		expressed protein	92.9852	1.11197	0.247328408023596	4.49593775618703	6.92639978377834e-06	0.000255277411459568
Os01g0901600	LOC_Os01g67540.1	Similar to 4-coumarate--CoA ligase-like 6	OsACS6	AMP-binding domain containing protein, expressed	78.8331	1.11244	0.290812119753168	3.82527530102221	0.000130626030490947	0.00326640602138942
Os05g0214400	LOC_Os05g12330.1	Esterase/lipase/thioesterase domain containing protein		uncharacterized protein KIAA1310, putative, expressed	197.416	1.11249	0.194989844876613	5.70535660339135	1.16099763554484e-08	8.09529135119495e-07
Os04g0295400	LOC_Os04g22900.2	Hypothetical conserved gene		jasmonate-induced protein, putative, expressed	50.7758	1.11255	0.327080226759207	3.40144399709505	0.000670308612243986	0.0127250124262565
Os03g0165266	LOC_Os03g06920.1	Hypothetical conserved gene	DRD1	DRD1, putative, expressed	47.9764	1.11363	0.35104473340794	3.17231867831517	0.00151226961212263	0.0245532056155769
Os05g0146900	LOC_Os05g05390.1	Hypothetical conserved gene		expressed protein	1051.85	1.1155	0.0851437511544393	13.1013518081316	3.23444970252634e-39	4.90856281620452e-36
Os11g0632200	LOC_Os11g41410.1	Myb/SANT-like domain domain containing protein		expressed protein	1042.61	1.11922	0.107600012414396	10.4017005765241	2.43547327012809e-25	1.12201383742919e-22
Os09g0426500	LOC_Os09g25810.2	Similar to Integral membrane protein DUF6 containing protein	OsUMAMIT14	nodulin, putative, expressed	152.137	1.12647	0.277047527927065	4.06597636924257	4.78317826493971e-05	0.0013880901693721
Os10g0171500	LOC_Os10g09110.1	Similar to Cytochrome P450 CYP76H18		cytochrome P450, putative, expressed	94.2618	1.12947	0.263338083980308	4.28904008815758	1.79446985262982e-05	0.000589751945579575
Os06g0286500	LOC_Os06g17880.1	Similar to NBS-LRR disease resistance protein homologue	Nbs1-Pi9	NBS-LRR disease resistance protein, putative, expressed	192.592	1.13228	0.167878484150658	6.74466703675224	1.53378345974086e-11	1.6838331692704e-09
Os04g0653300	LOC_Os04g55950.1	Aux/IAA_ARF_dimerisation domain containing protein		expressed protein	71.2882	1.13836	0.274399081661625	4.14854331921051	3.3459753811084e-05	0.00101556257479077
Os05g0269500	LOC_Os05g18730.1	Generative cell specific-1, HAP2-GCS1 domain containing protein		generative cell specific-1, putative, expressed	58.4082	1.13977	0.313505178814301	3.63556403938266	0.000277373075978293	0.00619562596291253
Os01g0946500	LOC_Os01g71810.1	Similar to Glucan endo-1,3-beta-glucosidase GV (EC 3.2.1.39) ((1->3)-beta-glucan endohydrolase GV) ((1->3)-beta-glucanase isoenzyme GV) (Beta-1,3- endoglucanase GV)		glycosyl hydrolases family 17, putative, expressed	262.844	1.14291	0.167272968109698	6.8326249150185	8.33747499583809e-12	9.55993410745008e-10
Os07g0132500	LOC_Os07g04040.1	Similar to Resistance protein candidate (Fragment)		expressed protein	77.2604	1.16027	0.26788008858996	4.33131091852396	1.48224202317064e-05	0.000495359011570045
Os05g0355133	LOC_Os05g28690.1	Hypothetical conserved gene		expressed protein	84.1691	1.16769	0.265089907974738	4.40489709130055	1.0583410750904e-05	0.000369474173156389
Os01g0914100	LOC_Os01g68580.1	Plant lipid transfer protein/seed storage/trypsin-alpha amylase inhibitor domain containing protein	OsLTPd1	LTPL38 - Protease inhibitor/seed storage/LTP family protein precursor, expressed	107.27	1.16807	0.299173879347301	3.90432470714512	9.44888490658323e-05	0.00251311115159733
Os05g0170600	LOC_Os05g07830.1	Similar to CLE family OsCLE503 protein	OsCLE503	tRNA methyltransferase complex GCD14 subunit, putative, expressed	144.786	1.17732	0.218107004018528	5.39792280006979	6.74168626139093e-08	4.02612879300057e-06
Os01g0974701	LOC_Os01g74340.1	Similar to RNA-binding glycine rich protein (RGP-2)		RNA recognition motif containing protein, putative, expressed	397.779	1.19038	0.12721196713848	9.35741912767769	8.17081131146933e-21	2.57071659786094e-18
Os12g0548501	LOC_Os12g36220.1	Similar to CI2C		inhibitor I family protein, putative, expressed	288.897	1.19245	0.395819829779185	3.01260697607244	0.00259014127517892	0.0373079423448622
Os05g0206200	LOC_Os05g11630.1	Similar to Myb-like DNA-binding domain containing protein		expressed protein	92.5509	1.19466	0.250094400272772	4.7768391254614	1.78072122319246e-06	7.63136658424289e-05
Os11g0653300	LOC_Os11g43250.1	Conserved hypothetical protein		Leucine Rich Repeat family protein, expressed	35.1951	1.19474	0.38598762674513	3.09526896449244	0.00196634496865627	0.0300426093952893
Os07g0117800	LOC_Os07g02660.1	Hypothetical conserved gene		expressed protein	33.044	1.21123	0.410286285488142	2.95216176077239	0.00315557573895576	0.0435977645617724
Os02g0785000	LOC_Os02g54370.1	Glycosyl transferase, family 31 protein		hypro1, putative, expressed	34.2701	1.21323	0.406720314585931	2.98295350881996	0.00285481355588969	0.0401588521965094
Os12g0582700	LOC_Os12g39310.1	Similar to Cytochrome P450		cytochrome P450, putative, expressed	51.6292	1.21766	0.352497783556801	3.45436378297009	0.000551592784511475	0.0109634377870659
Os05g0503650	LOC_Os05g42360.1	Non-protein coding transcript		expressed protein	84.3303	1.22396	0.327568839755197	3.73649988137035	0.000186599537041434	0.00439241008771163
Os12g0568700	LOC_Os12g38100.1	Uncharacterised protein family UPF0497, trans-membrane plant domain containing protein		membrane associated DUF588 domain containing protein, putative, expressed	75.156	1.2299	0.296820200295658	4.14359572135031	3.41902263677441e-05	0.00103473517766449
Os02g0211000	LOC_Os02g11960.1	Conserved hypothetical protein	OsABCA1	ABC transporter, ATP-binding protein, putative, expressed	77.0548	1.24092	0.331855141534266	3.73934491087838	0.000184500434649469	0.00434696503517959
Os11g0646300	LOC_Os11g42660.1	NB-ARC domain containing protein		Leucine Rich Repeat family protein, expressed	42.8122	1.25329	0.415696818372848	3.01490196538576	0.00257062329927385	0.0372163358574444
Os04g0636200	LOC_Os04g54370.1	Hpt domain containing protein		expressed protein	146.242	1.25926	0.316773184195082	3.97526695178261	7.03003555228735e-05	0.00194809760701892
Os10g0471100	LOC_Os10g33250.1	Protein with high similarity to proteins involved in wax production, Cuticular wax biosynthesi	WDA1	WAX2, putative, expressed	129.442	1.26902	0.210145041408783	6.03875831756052	1.553046505736e-09	1.29248538069301e-07
Os01g0132000	LOC_Os01g04050.1	Similar to Wound-induced protease inhibitor (WIP1)	IAI2	BBTI12 - Bowman-Birk type bran trypsin inhibitor precursor, expressed	1661.08	1.29711	0.265241469069769	4.89029139768655	1.00686811538704e-06	4.63033698910343e-05
Os10g0372800	LOC_Os10g22730.1	Conserved hypothetical protein		expressed protein	186.473	1.30121	0.18309016149386	7.1069174990583	1.18663317088284e-12	1.51554203839635e-10
Os10g0150300	LOC_Os10g05950.1	Protein of unknown function DUF1210 family protein		POEI11 - Pollen Ole e I allergen and extensin family protein precursor, expressed	1137.5	1.31688	0.246323460279608	5.34614995638901	8.98447817860222e-08	5.25602159931425e-06
Os04g0526200	None	Hypothetical conserved gene			55.5654	1.32158	0.32937071383126	4.01244276242135	6.00936526199602e-05	0.00169877752851673
Os05g0580500	LOC_Os05g50410.1	Similar to 10A19I.14	OsRad21-4	Rad21 / Rec8 like protein, putative, expressed	64.0001	1.35272	0.28112122475449	4.81187135429832	1.49523592797183e-06	6.53823588232972e-05
Os06g0704800	LOC_Os06g49130.1	Probable histone acetyltransferase HAC-like 2	OsHAC704	TAZ zinc finger family protein, expressed	94.3539	1.36448	0.240248979385957	5.67945211759247	1.35126869804831e-08	9.3212249039969e-07
Os03g0172850	LOC_Os03g07660.1	Proteinase inhibitor I25, cystatin, conserved region domain containing protein		expressed protein	121.685	1.36876	0.257827649057234	5.30880799819301	1.10344496299787e-07	6.31214558766783e-06
Os07g0104366	None	Hypothetical protein			46.5074	1.37154	0.337981311605972	4.05804937378311	4.94843074573851e-05	0.00142641971853975
Os12g0163700	LOC_Os12g06660.1	Similar to Actin 7 (Actin 2)		actin, putative, expressed	242.966	1.37462	0.204703637190587	6.71515434627833	1.87867255389832e-11	2.04505794168873e-09
Os06g0220300	LOC_Os06g11700.1	Similar to Phi-1 protein		phosphate-induced protein 1 conserved region domain containing protein, expressed	64.9738	1.38747	0.330005291705998	4.20437495122998	2.61804630360726e-05	0.00081969631780053
Os07g0277200	LOC_Os07g17560.1	Conserved hypothetical protein		expressed protein	355.832	1.38955	0.154793522513238	8.97681663329749	2.78713846723739e-19	7.8158027517671e-17
Os06g0678700	LOC_Os06g46480.1	Conserved hypothetical protein		expressed protein	77.4639	1.42045	0.26584626275936	5.3431268901765	9.13567638004271e-08	5.33238269069507e-06
Os09g0304500	LOC_Os09g13410.1	Protein of unknown function DUF247, plant family protein		plant protein of unknown function domain containing protein, expressed	42.4996	1.42088	0.420114731527503	3.38213350784272	0.000719251794880056	0.0135522791905427
Os04g0161400	LOC_Os04g07920.1	Similar to OSIGBa0102O13.6 protein		expressed protein	65.7088	1.42276	0.309216611023682	4.60117487219121	4.2011452737265e-06	0.000163971780509637
Os06g0206700	LOC_Os06g10480.1	Similar to Kinesin-related protein		expressed protein	330.708	1.42415	0.146947754482174	9.69152763989138	3.27591575471619e-22	1.15774452816333e-19
Os10g0453000	LOC_Os10g31540.1	Hypothetical protein		glycine-rich cell wall structural protein 2 precursor, putative, expressed	212.632	1.42614	0.241813564621122	5.89769946660825	3.68604547918462e-09	2.86434600353867e-07
Os02g0756600	LOC_Os02g52000.1	Similar to Phi-1 protein		phosphate-induced protein 1 conserved region domain containing protein, expressed	58.9771	1.42809	0.395305432778479	3.61261881609402	0.000303120138090176	0.00664982690696297
Os01g0562400	LOC_Os01g38180.1	Peptidyl-prolyl cis-trans isomerase, FKBP-type, domain domain containing protein	OsFKBP57	peptidyl-prolyl isomerase, putative, expressed	89.3353	1.43027	0.242818815490021	5.89027134922225	3.85562000363673e-09	2.96928777533803e-07
Os06g0575400	LOC_Os06g37750.1	Serine/threonine protein kinase-related domain containing protein		S-locus-like receptor protein kinase, putative, expressed	119.653	1.43052	0.264377952351047	5.41090537220531	6.27069029757859e-08	3.76226834854023e-06
Os01g0248000	LOC_Os01g14540.1	Stigma-specific protein Stig1 family protein		STIGL1 - Stigma-specific Stig1 family protein precursor, expressed	40.9307	1.43535	0.414406352427043	3.4636181011195	0.00053296258016277	0.0107169926778015
Os05g0160600	LOC_Os05g06814.1	Peptidase cysteine/serine, trypsin-like domain containing protein		expressed protein	531.533	1.43768	0.124738498072357	11.5255412625633	9.80937929755512e-31	7.23063361421784e-28
Os01g0838200	LOC_Os01g62110.1	Conserved hypothetical protein		expressed protein	100.268	1.43985	0.303610152429027	4.7424357622453	2.11163797691841e-06	8.96063573275531e-05
Os04g0436900	None	Hypothetical protein			23.776	1.45862	0.464777840050866	3.13832499410178	0.00169916366420029	0.0269764451524329
Os01g0580500	LOC_Os01g39860.1	ACC oxidase, Ethylene biosynthesi	ACO7	1-aminocyclopropane-1-carboxylate oxidase protein, putative, expressed	442.786	1.45928	0.171620053074665	8.50299592264036	1.84759398089638e-17	4.4135256586246e-15
Os06g0242900	LOC_Os06g13470.1	SAM dependent carboxyl methyltransferase domain containing protein		SAM dependent carboxyl methyltransferase, putative, expressed	28.2092	1.46215	0.436962903867645	3.34615700090594	0.000819399859528271	0.0149714567818483
Os09g0506700	LOC_Os09g32910.1	Similar to F-box domain containing protein, expressed	OsFbox498	OsFBX337 - F-box domain containing protein, expressed	49.9323	1.4669	0.348345413797918	4.21106300452984	2.54171839907617e-05	0.000800656812915339
Os05g0138200	LOC_Os05g04690.1	Similar to Chitinase (Class II) (EC 3.2.1.14)		CHIT11 - Chitinase family protein precursor, expressed	54.107	1.47381	0.368385790791922	4.00072731299042	6.31480936618285e-05	0.00177661686846403
Os11g0481301	None	Hypothetical gene			49.6936	1.48125	0.33134830956936	4.47036583906141	7.80859137181743e-06	0.000281360124024466
Os07g0190400	LOC_Os07g09280.1	Conserved hypothetical protein		expressed protein	20.1946	1.49599	0.513922478280912	2.91092855758954	0.00360356403410777	0.0478648778497357
Os10g0505500	LOC_Os10g36160.1	Similar to Nonspecific lipid-transfer protein 2G (LTP2G) (Lipid transfer protein 2 isoform 1) (LTP2-1) (7 kDa lipid transfer protein 1)	OsLTP2.11	LTPL159 - Protease inhibitor/seed storage/LTP family protein precursor, expressed	2227.66	1.50539	0.328850727711119	4.57773628230941	4.7003473405895e-06	0.00018144067333587
Os07g0257200	LOC_Os07g15370.1	Manganese and Cadmium transporter, Mn and Cd uptak	NRAMP5	metal transporter Nramp6, putative, expressed	774.135	1.50548	0.120434942777164	12.5003636858437	7.43105458696222e-36	7.66855109156153e-33
Os04g0644700	LOC_Os04g55200.1	Coatomer, epsilon subunit domain containing protein		coatomer subunit epsilon, putative, expressed	85.3141	1.5155	0.299720429475287	5.05637644624082	4.27297481233045e-07	2.12815593017979e-05
Os12g0630200	LOC_Os12g43450.1	Thaumatin, pathogenesis-related family protein		thaumatin family domain containing protein, expressed	1828.31	1.53826	0.303262423573557	5.07235687014663	3.92918646758586e-07	1.98373936746081e-05
Os01g0952000	LOC_Os01g72290.1	Similar to Germin-like protein 1-3	GER8	expressed protein	1906.23	1.54322	0.229887514797577	6.71292815016522	1.90757057679923e-11	2.06779047524552e-09
Os03g0377100	LOC_Os03g25990.1	Similar to Expansin (Expansin2)	OsEXPA21	expansin precursor, putative, expressed	23.7978	1.54744	0.486959509997429	3.17775840273042	0.00148418368445375	0.0241885375080368
Os01g0336300	LOC_Os01g23440.1	Hypothetical conserved gene		expressed protein	23.7641	1.55986	0.502715746793877	3.10287228635275	0.00191652327424943	0.0294487099180233
Os03g0171300	LOC_Os03g07510.1	Similar to DNA-binding protein-like	ILI6	expressed protein	199.799	1.56943	0.185277456641094	8.4706911960378	2.43941151635405e-17	5.66976375769532e-15
Os04g0522100	LOC_Os04g44130.1	Similar to OSIGBa0131L05.12 protein	DEFL12	DEF12 - Defensin and Defensin-like DEFL family, expressed	58.8572	1.57205	0.363653674715002	4.32292333811971	1.53975248254134e-05	0.000509936768897098
Os04g0249500	LOC_Os04g17650.1	Similar to H0211A12.6 protein	SUS7	sucrose synthase, putative, expressed	42.8853	1.57254	0.41125598538817	3.82374539886168	0.000131439643319187	0.00327950808316412
Os07g0417800	LOC_Os07g23494.1	Galactosyl transferase domain containing protein		expressed protein	878.233	1.58292	0.121014458998773	13.0803834640178	4.26284256688524e-39	6.1098375212818e-36
Os09g0267800	LOC_Os09g09490.1	Hypothetical conserved gene		disease resistance protein RPM1, putative, expressed	145.445	1.58508	0.209130175818083	7.57938523015005	3.47196178131488e-14	5.59832137475891e-12
Os05g0403300	LOC_Os05g33430.1	Peptidase A1 domain containing protein		xyloglucanase inhibitor, putative, expressed	48.1283	1.61149	0.370353835907289	4.35120601174175	1.35390766674633e-05	0.000459598209136692
Os01g0951800	LOC_Os01g72280.1	Tetratricopeptide repeat 11 Fission 1 protein domain containing protein		tetratricopeptide repeat containing protein, putative, expressed	29.755	1.6455	0.457894269190785	3.59362957435795	0.000326103362136981	0.00706393000820484
Os04g0371600	LOC_Os04g30320.1	Leucine-rich repeat, cysteine-containing containing protein		F-box/LRR-repeat protein 14, putative, expressed	21.628	1.64614	0.521409550946029	3.15709477575091	0.00159349544867042	0.0256300430674863
Os11g0665950	LOC_Os11g44415.1	Similar to Protein kinase domain containing protein		expressed protein	21.3608	1.64695	0.513888305232372	3.204887098328	0.00135115468537715	0.0224893159535774
Os06g0240800	LOC_Os06g13280.1	Similar to OSIGBa0132I10.2 protein		O-methyltransferase, putative, expressed	21.2316	1.65308	0.545307295771512	3.03146031568598	0.00243373909672772	0.0356650492790288
Os06g0727800	LOC_Os06g51200.1	Similar to predicted protein		lysine ketoglutarate reductase trans-splicing related 1, putative, expressed	33.5483	1.68764	0.477542235843426	3.53400320974718	0.000409316107811466	0.00858532216701464
Os08g0527800	LOC_Os08g41610.1	Similar to Ubiquitin carboxyl-terminal hydrolase		ubiquitin carboxyl-terminal hydrolase domain containing protein, expressed	20.4339	1.72165	0.526332873552637	3.2710265592104	0.00107157846164595	0.0186291460458247
Os04g0357200	None	Non-protein coding transcript			332.029	1.73005	0.144658927746597	11.9595101398278	5.79024830536108e-33	4.81879406548421e-30
Os09g0537700	LOC_Os09g36680.1	S-like ribonuclease, Salinity tolerance, Abiotic stress response, Regulation of photomorphogenesi	RNS4	ribonuclease T2 family domain containing protein, expressed	618.91	1.77519	0.536456675211766	3.30909845590387	0.000935969169907617	0.0167687976489213
Os12g0509400	LOC_Os12g32499.1	Similar to Nicalin		expressed protein	55.5573	1.79831	0.326515947160967	5.50756963598591	3.6382151143968e-08	2.32332454792879e-06
Os09g0552500	LOC_Os09g37967.1	RmlC-like jelly roll fold domain containing protein		cupin domain containing protein, expressed	207.965	1.82786	0.221976021683775	8.23448732273863	1.80328206717634e-16	3.78482211053376e-14
Os04g0125700	LOC_Os04g03579.1	Concanavalin A-like lectin/glucanase domain containing protein		protein kinase, putative, expressed	42.8057	1.83453	0.477832934675997	3.83927877651618	0.00012339625742766	0.00311802159194534
Os01g0384450	LOC_Os01g28744.1	Similar to H0124E07.4 protein		retrotransposon protein, putative, unclassified, expressed	79.5793	1.89465	0.333219292836495	5.68590586325631	1.30121060815e-08	8.99998189803267e-07
Os03g0245200	LOC_Os03g14130.1	Protein of unknown function DUF1210 family protein		POEI1 - Pollen Ole e I allergen and extensin family protein precursor, expressed	94.4854	1.90301	0.303610946538236	6.26792390765362	3.65893491019447e-10	3.37131649100383e-08
Os12g0548401	LOC_Os12g36210.1	Similar to Proteinase inhibitor		inhibitor I family protein, putative, expressed	627.518	1.92871	0.567996708075721	3.39564151077422	0.000684679705887329	0.012969200978111
Os12g0114000	LOC_Os12g02240.1	Conserved hypothetical protein		expressed protein	21.7093	1.94777	0.513239877553805	3.79505072513611	0.000147613273282884	0.00359610466234668
Os08g0240000	LOC_Os08g14190.1	Similar to STF-1 (Fragment)		flavonol sulfotransferase, putative, expressed	33.9815	1.96808	0.423048638908058	4.65214707399361	3.28496645078545e-06	0.000132213493703298
Os03g0226200	LOC_Os03g12510.1	Non-symbiotic hemoglobin 2 (rHb2	HB2	non-symbiotic hemoglobin 2, putative, expressed	120.252	2.00044	0.248914572622778	8.03666615054237	9.23157434025072e-16	1.77735362988155e-13
Os11g0557800	LOC_Os11g35350.1	Conserved hypothetical protein		expressed protein	23.5635	2.00811	0.610401669219981	3.28981696013657	0.00100252574570924	0.0176909450845093
Os07g0574200	LOC_Os07g38650.1	Ubiquitin supergroup domain containing protein		ubiquitin-like protein SMT3, putative, expressed	30.174	2.01378	0.440120920647672	4.57550733953516	4.75067310268394e-06	0.000182929276680811
Os05g0569900	LOC_Os05g49480.1	B-block binding subunit of TFIIIC domain containing protein		transcription factor-related, putative, expressed	22.3886	2.01819	0.530455559293247	3.80462633927295	0.000142018412238213	0.00347621728399779
Os11g0117900	LOC_Os11g02570.1	Similar to Hydrolase, alpha/beta fold family protein, expressed		esterase, putative, expressed	16.5095	2.04092	0.589901412643917	3.45976002762332	0.000540656982640564	0.0108043450775708
Os06g0621600	LOC_Os06g41670.1	Hypothetical protein		CC-NBS-LRR protein, putative, expressed	19.5117	2.05672	0.539275871230336	3.81384810798335	0.000136819577362968	0.00338104241033257
Os06g0514100	LOC_Os06g32160.1	Conserved hypothetical protein	Osthi7	THION7 - Plant thionin family protein precursor, expressed	1987.41	2.08201	0.412554624921342	5.04662381110364	4.49685526262324e-07	2.22676331900992e-05
Os05g0236600	None	Protein of unknown function DUF594 domain containing protein			17.1339	2.10651	0.627160782791558	3.35880002527933	0.000782816932399613	0.0144915825567806
Os10g0550775	LOC_Os10g40324.1	Conserved hypothetical protein		expressed protein	15.8041	2.11619	0.646109421853508	3.27528620494813	0.00105554976083649	0.0184624598507258
Os09g0266100	LOC_Os09g09330.1	Conserved hypothetical protein		expressed protein	41.6132	2.15177	0.405320493101763	5.30881737989429	1.10338817532163e-07	6.31214558766783e-06
Os11g0682000	LOC_Os11g45580.1	Hypothetical conserved gene		embryogenesis transmembrane protein, putative, expressed	14.2283	2.18378	0.659256425637473	3.31248848476289	0.000924699326548607	0.0165899290164308
Os08g0246950	None	Hypothetical protein			13.4514	2.18764	0.72560730290496	3.01491203016933	0.00257053799928019	0.0372163358574444
Os06g0234900	LOC_Os06g12840.1	Domain of unknown function DUF231, plant domain containing protein	OsTBL45	expressed protein	13.5988	2.22884	0.681224222376201	3.27181473338286	0.00106859575406431	0.0185898191902259
Os06g0241400	LOC_Os06g13350.1	SAM dependent carboxyl methyltransferase family protein		SAM dependent carboxyl methyltransferase, putative, expressed	150.058	2.2658	0.27665213221285	8.19007052618455	2.6107314825003e-16	5.30348515882089e-14
Os08g0552700	LOC_Os08g43880.1	Hypothetical conserved gene		expressed protein	14.0547	2.26889	0.661076247402622	3.43212242271641	0.000598877153035782	0.0117315350578361
ENSRNA049472788		microRNA MIR1428	MIR1428		115.396	2.30664	0.30013020458891	7.68545662721998	1.52452249848844e-14	2.52122794477585e-12
Os02g0209300	LOC_Os02g11859.1	Hypothetical conserved gene		expressed protein	35.966	2.35135	0.573688639140707	4.09865216842689	4.15562991823807e-05	0.00122899244576123
Os10g0149200	LOC_Os10g05860.1	Protein of unknown function DUF1210 family protein		POEI7 - Pollen Ole e I allergen and extensin family protein precursor, putative, expressed	78.1194	2.47885	0.84936111395255	2.91849220615188	0.00351728667815701	0.0471144750829558
Os08g0415400	None	Conserved hypothetical protein			10.308	2.51099	0.780039407456132	3.21905436191258	0.00128614100102305	0.0216367834548936
Os01g0906425	LOC_Os01g67910.1	Hypothetical conserved gene		expressed protein	24.3555	2.54415	0.520235140329746	4.89037537040705	1.00643865440222e-06	4.63033698910343e-05
Os04g0357300	LOC_Os04g28820.1	Similar to Helicase-like protein [Oryza sativa (japonica cultivar-group)]		retrotransposon protein, putative, unclassified, expressed	328.454	2.55402	0.147546936739328	17.3098876694684	3.96187107195339e-67	1.27765389731657e-63
Os01g0187000	LOC_Os01g09230.1	Conserved hypothetical protein		expressed protein	10.7361	2.57923	0.795036688299621	3.24416062591212	0.00117797297667504	0.0201796313580607
Os01g0343100	LOC_Os01g24050.1	Protein of unknown function DUF594 family protein		expressed protein	12.8625	2.58938	0.846897830150916	3.05748947284778	0.00223199481102264	0.033227486514468
Os06g0569500	LOC_Os06g37300.1	Ent-kaurene oxidase, Diterpenoid phytoalexin biosynthesi	KO4	cytochrome P450, putative, expressed	48.2511	2.6024	0.371825867985579	6.9989723009053	2.57846826890495e-12	3.18286616600377e-10
Os12g0406000	LOC_Os12g21784.1	Conserved hypothetical protein		expressed protein	84.9624	2.6131	0.313233125976108	8.34233372237258	7.28385476570415e-17	1.60612110342223e-14
Os01g0339500	LOC_Os01g23710.1	Similar to No apical meristem protein	ONAC030	no apical meristem protein, putative, expressed	18.6497	2.64675	0.633348429051458	4.17898074462048	2.92818473779882e-05	0.000904721413778106
Os10g0432200	LOC_Os10g29650.1	Conserved hypothetical protein		retrotransposon protein, putative, unclassified, expressed	897.336	2.65856	0.108828117943417	24.428993419407	8.41606003181241e-132	7.23753109202428e-128
Os03g0663100	LOC_Os03g46040.1	PDZ/DHR/GLGF domain containing protein		expressed protein	25.1283	2.66216	0.510260757208035	5.21724841872508	1.81600631781122e-07	9.80149518686437e-06
Os06g0678651	None	Similar to WD-40 repeat family protein / beige-related			85.8128	2.67687	0.287184051352713	9.32110214456041	1.15137983403849e-20	3.53624384980464e-18
Os05g0515600	LOC_Os05g43940.1	Similar to O-methyltransferase ZRP4 (EC 2.1.1.-	ZRP4	O-methyltransferase, putative, expressed	22.5278	2.71656	0.644722279118475	4.21353816742499	2.51401080629767e-05	0.00079289688009381
Os11g0513700	LOC_Os11g31450.1	Protein kinase-like domain containing protein		expressed protein	15.9332	2.74274	0.64159431738691	4.27488469183171	1.91236242429916e-05	0.000623729939121288
Os11g0461000	LOC_Os11g27329.1	Peptidase S10, serine carboxypeptidase family protein	OsSCP61	OsSCP62 - Putative Serine Carboxypeptidase homologue, expressed	658.102	2.77785	0.329632659210385	8.42711200454318	3.54300696143668e-17	8.16125326768793e-15
Os06g0678650	LOC_Os06g46475.1	WD40 repeat-like domain containing protein	OsWD40-134	WD domain, G-beta repeat domain containing protein, expressed	95.7373	2.78097	0.274891560761664	10.1166146207904	4.66264656430661e-24	1.971993749386e-21
Os10g0150000	LOC_Os10g05930.1	Hypothetical conserved gene		POEI10 - Pollen Ole e I allergen and extensin family protein precursor, expressed	10.1512	2.95349	0.985696963665299	2.9963439541079	0.00273238044154619	0.0387784409677942
Os01g0811001	LOC_Os01g59580.1	Hypothetical conserved gene		retrotransposon protein, putative, unclassified, expressed	47.4621	2.98271	0.399393354042518	7.46809981910239	8.13611179852665e-14	1.2494258826797e-11
Os06g0513050	LOC_Os06g31890.1	Conserved hypothetical protein	OsTHI3	THION3 - Plant thionin family protein precursor, expressed	1341.78	3.24931	0.842684030489163	3.85590098766419	0.000115304153946141	0.00295847524494482
Os12g0518200	LOC_Os12g33300.1	Similar to Integral membrane protein DUF6 containing protein	FCO9	integral membrane protein DUF6 containing protein, expressed	20.176	3.29467	0.684280454105006	4.81479084065514	1.47354147408173e-06	6.47120310704651e-05
Os11g0594700	LOC_Os11g38210.1	Protein of unknown function DUF538 family protein		DUF538 domain containing protein, putative, expressed	9.85753	3.41814	0.97532031856975	3.5046371742116	0.000457229949168258	0.00944441589959318
Os05g0100100	LOC_Os05g01010.2	Similar to cDNA clone:006-204-G09, full insert sequence		expressed protein	164.11	3.48094	0.242979762286997	14.3260341458011	1.50471395329762e-46	2.98616271393272e-43
Os05g0170700	LOC_Os05g07850.1	Leucine-rich repeat domain containing protein		receptor-like kinase, putative, expressed	6.67158	3.54807	1.15883068875619	3.0617684961367	0.00220033556232017	0.0329451553048706
Os05g0501001	None	Hypothetical gene			104.837	3.5538	0.295075837634516	12.0436726546503	2.09420200666076e-33	1.8009439189947e-30
Os11g0623800	LOC_Os11g40780.1	Similar to NB-ARC domain containing protein	Osh359-3	disease resistance protein, putative, expressed	7.19238	3.70463	1.16268315167525	3.18627664937373	0.00144116716249554	0.0236067756350619
Os02g0552700	LOC_Os02g34760.1	Conserved hypothetical protein	OsZFP6	retrotransposon protein, putative, unclassified, expressed	306.425	3.77206	0.22011003504173	17.1371659141717	7.83789984695043e-66	2.24677753501638e-62
Os11g0235700	None	Similar to FHY1			277.888	3.96788	0.195834241027758	20.2614359379874	2.81628421445274e-91	1.21095527414444e-87
Os08g0374600	LOC_Os08g28710.1	Similar to Receptor kinase-like protein	OsRLCK253	receptor protein kinase CRINKLY4 precursor, putative, expressed	12.5394	4.14798	1.21875310832662	3.40346105627981	0.000665378978358876	0.0126593748249857
Os02g0216400	None	Conserved hypothetical protein			7.61825	4.36438	1.27414472835423	3.42534158215308	0.000614026903065122	0.0119556830733412
Os06g0517700	LOC_Os06g32600.1	Similar to cDNA, clone: J075167K24, full insert sequence		THION15 - Plant thionin family protein precursor, expressed	5.57601	4.87293	1.66415991095039	2.92815983820898	0.00340974707296966	0.0460324776219489
Os12g0640000	LOC_Os12g44270.1	Conserved hypothetical protein		glycine-rich protein, putative, expressed	4.09274	5.43299	1.58285457833376	3.43239851710303	0.000598267737242893	0.0117285025479707
Os11g0539700	LOC_Os11g33320.1	F-box domain, cyclin-like domain containing protein	OsFbox608	OsFBX425 - F-box domain containing protein, expressed	80.5181	5.67913	0.540013171084705	10.5166583039066	7.23958468523245e-26	3.52403859045872e-23
Os06g0569900	LOC_Os06g37330.1	Similar to Ent-kaurene oxidase 1 (Fragment)	OsKO1	cytochrome P450, putative, expressed	5.07036	5.74044	1.49029454759866	3.85188140525536	0.000117213789842487	0.00299702533612123
Os08g0123833	None	Hypothetical protein			102.705	6.20404	0.558736414541169	11.1036973196255	1.20359563821309e-28	7.22129392331616e-26
Os08g0340601	None	Hypothetical protein			7.93477	6.3863	1.3864271285395	4.6062976369763	4.0990157522457e-06	0.000160715056827032
Os09g0273600	None	Hypothetical gene			10.3172	6.7703	1.36538399091755	4.95853415551963	7.10270526672946e-07	3.38711077959988e-05
Os11g0118000	LOC_Os11g02580.1	Alpha/beta hydrolase fold-1 domain containing protein		esterase, putative, expressed	13.5252	7.15513	1.3048747047393	5.48338797403899	4.17256543347907e-08	2.61917312939967e-06
Os02g0538550	None	Conserved hypothetical protein			13.5689	7.15904	1.30222279283897	5.49755768935323	3.8508735488013e-08	2.43501683052757e-06
Os11g0233201	LOC_Os11g12560.1	Hypothetical gene		receptor-like protein kinase HAIKU2 precursor, putative, expressed	20.1183	7.72887	1.2719395843843	6.0764479639831	1.22873851711771e-09	1.05316362136611e-07
Os05g0438201	LOC_Os05g36240.1	Conserved hypothetical protein		expressed protein	27.8926	8.19931	1.82808711545742	4.48518291450181	7.28514109533909e-06	0.000265465190845555
Os11g0491600	LOC_Os11g29920.1	Hypothetical conserved gene		NB-ARC domain containing protein, expressed	102.475	8.21645	1.04360714603908	7.87312436414506	3.45892509566517e-15	6.15426265814246e-13
Os04g0668200	LOC_Os04g57250.1	Hypothetical protein		latency associated nuclear antigen, putative, expressed	44.0507	8.8563	1.21811624901894	7.2704871316328	3.58193434057489e-13	4.99515265148603e-11
Os07g0153150	LOC_Os07g05840.1	Conserved hypothetical protein		expressed protein	2562.57	10.0573	0.393867559524082	25.5347851201673	8.10326430001323e-144	1.04528057838021e-139
Os11g0539600	LOC_Os11g33310.1	Conserved hypothetical protein	OsFbox607	OsFBX424 - F-box domain containing protein, expressed	175.66	10.8522	1.18921025962021	9.12555937464568	7.13667419487668e-20	2.11631100636349e-17
Os07g0442800	LOC_Os07g26100.1	Conserved hypothetical protein		expressed protein	796.947	13.0354	1.18231830169861	11.0252462246156	2.88727279441553e-28	1.58486703878992e-25

## Sheet: NOTE
comparison is made wt vs pine1
Negative: more expressed in pine1
