# Supplementary material for: Triple florigenic signaling in rice promotes stem elongation via transcriptional de‐repression
Source: Plant J. 2026 Jul 19;127(2):e71050. doi: 10.1111/tpj.71050 (PMC13381055; doi:10.1111/tpj.71050)
Supplement: Supplementary file 3 — Table S2. List of differentially acetylated genomic regions in the pine1 mutant compared with the wild‐type. [file TPJ-127-0-s006.xlsx]

## Sheet: Table S2 - ChIP-seq
"PeakID	seqnames	start	end	width	strand	Conc	Conc_NonTreatment	Conc_Treatment	Fold	FDR	WT1ab	WT2ab	pine1ab	pine2ab	annotation		geneChr	geneStart	geneEnd	geneLength	geneStrand	geneId	distanceToTSS"
"123231	chr12	27143669	27144954	1285	*	76	139	13	-3.42012	8.0941	142	136	13	13	Distal	Intergenic	chr12	27145970	27147649	1680	-	Os12g0633400	3980"
"120560	chr12	17951203	17951877	674	*	42	74	10	-2.82736	2.43425e+08	74	75	12	9	Promoter	(1-2kb)	chr12	17950541	17951121	581	+	Os12g0485300	1336"
"119882	chr12	15563919	15564731	812	*	60	112	9	-3.63906	857.522	114	110	10	8	Distal	Intergenic	chr12	15498809	15499781	973	-	Os12g0451300	-64950"
"113940	chr11	26814349	26816062	1713	*	42	70	14	-2.2886	0.000389035374121843	81	60	12	17	Distal	Intergenic	chr11	26831964	26832713	750	-	Os11g0665600	18364"
"111149	chr11	18082884	18083895	1011	*	65	116	14	-3.06481	86062.7	135	98	11	17	Distal	Intergenic	chr11	18093188	18095604	2417	+	Os11g0507200	-10304"
"110959	chr11	17527502	17528538	1036	*	54	98	11	-3.1002	1.43258e+06	114	82	13	10	Distal	Intergenic	chr11	17509307	17509867	561	+	Os11g0493100	19231"
"110847	chr11	17162171	17163730	1559	*	56	100	12	-3.07153	502656	111	90	11	13	Distal	Intergenic	chr11	17180535	17182468	1934	-	Os11g0487100	20297"
"106869	chr11	4592373	4593231	858	*	44	69	19	-1.86487	0.00645506807377585	75	63	18	20	Distal	Intergenic	chr11	4614154	4623369	9216	+	Os11g0191300	-21781"
"94174	chr09	12879163	12879926	763	*	35	59	11	-2.38252	0.0015820168831977	73	46	11	12	Distal	Intergenic	chr09	12884071	12888524	4454	+	Os09g0381100	-4908"
"91954	chr09	6184746	6185710	964	*	46	78	15	-2.39549	5.54582e+09	91	66	13	17	Distal	Intergenic	chr09	6173369	6176853	3485	-	Os09g0283200	-8857"
"91748	chr09	5538498	5539206	708	*	39	64	15	-2.05404	0.00902672811980192	76	52	10	21	Promoter	(<=1kb)	chr09	5538561	5539063	503	-	Os09g0273600	0"
"85583	chr08	15330302	15331566	1264	*	51	88	14	-2.66406	7.13315e+07	95	82	13	15	Promoter	(<=1kb)	chr08	15331172	15334947	3776	+	Os08g0340601	0"
"83919	chr08	10215316	10215736	420	*	33	54	12	-2.13141	0.00999932676494295	63	46	10	15	Distal	Intergenic	chr08	10217767	10220568	2802	-	Os08g0267800	5252"
"83318	chr08	8333554	8334321	767	*	33	55	11	-2.27527	0.00351602298496419	59	52	15	8	Distal	Intergenic	chr08	8335699	8339610	3912	-	Os08g0237100	6056"
"82881	chr08	6955698	6956133	435	*	44	84	4	-4.41966	3.32662e+06	114	55	4	4	Distal	Intergenic	chr08	6942146	6948943	6798	-	Os08g0217050	-7190"
"78929	chr07	24113845	24114910	1065	*	40	71	10	-2.75907	7.32648e+08	73	69	10	11	Promoter	(1-2kb)	chr07	24115634	24116647	1014	+	Os07g0591700	-1789"
"77861	chr07	21006079	21006855	776	*	28	48	9	-2.33692	0.00650812713320864	48	48	8	11	Distal	Intergenic	chr07	21002829	21004717	1889	+	Os07g0535200	4026"
"71913	chr07	2814574	2815167	593	*	31	51	10	-2.3051	0.00740053078120477	63	40	10	11	Promoter	(<=1kb)	chr07	2806936	2815086	8151	-	Os07g0153150	0"
"71253	chr07	667310	667893	583	*	39	71	7	-3.26516	2.31747e+08	87	56	10	5	Promoter	(1-2kb)	chr07	668427	669380	954	+	Os07g0111800	-1117"
"69373	chr06	25908989	25909990	1001	*	68	129	7	-4.21858	1.89321	151	108	7	7	Distal	Intergenic	chr06	25905961	25906430	470	-	Os06g0637800	-3560"
"68509	chr06	23312063	23312810	747	*	35	57	13	-2.08045	0.00650812713320864	60	54	12	15	Promoter	(2-3kb)	chr06	23310215	23311945	1731	+	Os06g0593200	2595"
"64064	chr06	10365365	10365944	579	*	41	67	14	-2.22417	0.000625266613347469	74	61	16	13	Distal	Intergenic	chr06	10344190	10358301	14112	-	Os06g0286351	-7643"
"63514	chr06	8551653	8552252	599	*	80	151	8	-4.15856	0.0893646	156	147	12	5	Distal	Intergenic	chr06	8575747	8578622	2876	-	Os06g0262501	26969"
"62927	chr06	6792694	6793246	552	*	22	38	5	-2.81343	0.00705433620948505	43	34	6	5	Promoter	(1-2kb)	chr06	6790516	6792069	1554	-	Os06g0231100	-1177"
"59240	chr05	25552220	25553423	1203	*	31	53	9	-2.5715	0.000660058289730613	53	54	9	9	Distal	Intergenic	chr05	25555850	25561791	5942	+	Os05g0515400	-3630"
"50396	chr04	34098769	34099255	486	*	38	64	12	-2.42537	0.000212417024523933	62	67	14	10	Distal	Intergenic	chr04	34095473	34096058	586	-	Os04g0668000	-3197"
"49458	chr04	31432286	31432989	703	*	35	64	7	-3.09444	6.02772e+08	65	63	8	7	Distal	Intergenic	chr04	31434880	31435978	1099	-	Os04g0618950	3692"
"40902	chr04	5756758	5757688	930	*	78	138	18	-2.95308	5565.58	161	116	20	16	Distal	Intergenic	chr04	5739436	5740550	1115	-	Os04g0184450	-17138"
"20280	chr02	17731390	17733034	1644	*	69	125	14	-3.16994	1953.49	139	112	13	15	Distal	Intergenic	chr02	17718578	17720440	1863	-	Os02g0501350	-12594"
"20213	chr02	17530154	17531301	1147	*	31	54	8	-2.77426	0.000266920588636582	61	48	8	8	Intron	(Os02t0498300-01/Os02g0498300 intron 2 of 10)	chr02	17527550	17539443	11894	+	Os02g0498300	3751"
"19986	chr02	16868694	16869786	1092	*	63	116	11	-3.40804	1174.46	123	110	11	11	Distal	Intergenic	chr02	16835066	16836043	978	+	Os02g0486500	34720"
"19619	chr02	15780150	15780924	774	*	40	64	16	-2.01069	0.0075319992433386	77	51	18	14	Distal	Intergenic	chr02	15788412	15790443	2032	+	Os02g0468500	-8262"
"19275	chr02	14800618	14801487	869	*	54	102	6	-3.97884	65.2852	114	90	8	5	Distal	Intergenic	chr02	14831952	14835986	4035	-	Os02g0451501	35368"
"18092	chr02	11301217	11301831	614	*	31	57	5	-3.52992	9.7586e+07	65	50	4	6	Promoter	(1-2kb)	chr02	11292722	11300269	7548	-	Os02g0295700	-1562"
"17878	chr02	10689092	10689981	889	*	36	61	11	-2.47858	0.000434252756908725	69	53	13	9	Promoter	(2-3kb)	chr02	10692060	10696962	4903	+	Os02g0284500	-2968"
"4307	chr01	12970472	12971063	591	*	36	67	6	-3.48924	1.30409e+07	77	57	7	5	Distal	Intergenic	chr01	12980585	12982781	2197	+	Os01g0333600	-10113"
"3718	chr01	11207758	11208293	535	*	41	71	10	-2.7686	6.88385e+08	73	70	9	12	Promoter	(<=1kb)	chr01	11208573	11209811	1239	+	Os01g0303100	-815"
"1912	chr01	5990819	5991493	674	*	46	76	15	-2.3093	9.63983e+09	85	68	17	14	Distal	Intergenic	chr01	5983626	5985875	2250	-	Os01g0209800	-5618"
"1370	chr01	4295669	4296568	899	*	41	71	12	-2.50931	4.35654e+08	76	66	11	14	Distal	Intergenic	chr01	4306924	4309933	3010	+	Os01g0182100	-11255"
"107560	chr11	6722743		982	*	47	0	94	3.0463e-06	3.0463e+08	0	0	92	96	Distal	Intergenic	chr11	6703146	6708873	5728	+	Os11g0227800
"123205	chr12	27001231	27001804	573	*	95	51	140	1.44587	0.00650812713320864	65	37	142	138	Promoter	(<=1kb)	chr12	26997525	27001728	4204	-	Os12g0630700	0"
"107577	chr11	6885425	6885955	530	*	63	27	98	1.84075	0.000239347036687803	28	27	94	103	Promoter	(2-3kb)	chr11	6888365	6896307	7943	+	Os11g0229500	-2940"
"7744	chr01	23213980	23214795	815	*	44	19	69	1.86126	0.00524406590347018	19	19	66	72	Promoter	(1-2kb)	chr01	23214611	23215961	1351	-	Os01g0593100	1981"
"91592	chr09	5103040	5103813	773	*	55	23	88	1.90305	0.000430541357207115	25	22	92	84	Promoter	(<=1kb)	chr09	5103093	5106823	3731	+	Os09g0267600	0"
"106859	chr11	4548919	4549700	781	*	41	17	66	1.91097	0.00652925624280017	20	15	71	61	Intron	(Os11t0189600-01/Os11g0189600 intron 11 of 19)	chr11	4557930	4566087	8158	-	Os11g0189900	17168"
"54930	chr05	13140317	13141583	1266	*	38	16	61	1.93514	0.00901848160213459	14	18	56	66	Promoter	(<=1kb)	chr05	13140368	13142741	2374	+	Os05g0296200	0"
"52929	chr05	6707790	6708575	785	*	60	23	98	2.10205	2.22578e+09	21	25	88	109	Distal	Intergenic	chr05	6701053	6702933	1881	-	Os05g0208100	-5642"
"78883	chr07	24002390	24002974	584	*	37	14	60	2.1082	0.00446979951990121	10	18	55	65	Distal	Intergenic	chr07	23996515	23997565	1051	+	Os07g0589000	6459"
"105746	chr11	1016600	1017159	559	*	38	14	62	2.1541	0.00293069596680186	11	17	52	72	Distal	Intergenic	chr11	1020435	1023211	2777	+	Os11g0122800	-3835"
"119942	chr12	15791436	15792083	647	*	36	13	60	2.15525	0.00234317045976121	12	15	61	59	Promoter	(<=1kb)	chr12	15791403	15791929	527	-	Os12g0455100	0"
"79553	chr07	25988231	25988914	683	*	32	12	53	2.15563	0.0075319992433386	13	11	47	60	Promoter	(2-3kb)	chr07	25986046	25987423	1378	+	Os07g0627100	2868"
"20304	chr02	17786931	17787593	662	*	33	12	55	2.20985	0.0033182813474321	12	12	57	54	Distal	Intergenic	chr02	17781040	17785512	4473	+	Os02g0502500	6553"
"50865	chr04	35487082	35487821	739	*	38	13	63	2.22633	0.00105969278953648	12	15	57	69	Distal	Intergenic	chr04	35488972	35490861	1890	-	Os04g0693100	3779"
"120000	chr12	15989509	15990271	762	*	44	15	73	2.23905	0.000187220773074784	14	17	68	78	Distal	Intergenic	chr12	15998272	16005479	7208	-	Os12g0458100	15970"
"108054	chr11	8646418	8647075	657	*	44	15	73	2.2499	0.000157223309997571	13	18	76	71	Promoter	(2-3kb)	chr11	8648863	8650862	2000	+	Os11g0259700	-2445"
"50337	chr04	33957623	33958146	523	*	33	11	55	2.25909	0.0028175934963945	11	12	58	52	Distal	Intergenic	chr04	33950246	33952563	2318	-	Os04g0665200	-5583"
"113158	chr11	24267188	24267821	633	*	33	11	55	2.26177	0.0028175934963945	10	13	53	57	Promoter	(<=1kb)	chr11	24267570	24268145	576	-	Os11g0621825	957"
"75316	chr07	13319247	13319860	613	*	37	12	61	2.29634	0.00079623575527105	14	11	61	62	Distal	Intergenic	chr07	13323931	13326242	2312	+	Os07g0418500	-4684"
"44926	chr04	18681133	18681841	708	*	44	15	74	2.30555	0.000120023476985804	14	16	65	83	Distal	Intergenic	chr04	18675930	18681074	5145	+	Os04g0381100	5911"
"98430	chr10	2612686	2613237	551	*	35	12	59	2.30669	0.00119972844966242	14	10	56	63	Promoter	(2-3kb)	chr10	2614802	2618660	3859	+	Os10g0142900	-2116"
"63484	chr06	8453456	8454245	789	*	50	16	83	2.34216	1.35585e+09	15	18	83	84	Promoter	(<=1kb)	chr06	8453429	8454089	661	-	Os06g0261300	0"
"6558	chr01	19549235	19550372	1137	*	41	13	68	2.34778	0.000341812440785452	12	15	55	82	Promoter	(<=1kb)	chr01	19549155	19550345	1191	-	Os01g0537250	0"
"32651	chr03	17809776	17810629	853	*	55	18	92	2.36322	7.32648e+08	12	24	89	95	Promoter	(<=1kb)	chr03	17809791	17810736	946	+	Os03g0426350	0"
"45245	chr04	19636783	19637233	450	*	35	11	60	2.38378	0.00079623575527105	12	11	51	69	Promoter	(<=1kb)	chr04	19636918	19638406	1489	+	Os04g0397800	0"
"40632	chr04	4939702	4940382	680	*	37	11	63	2.47275	0.000226129188079554	8	15	65	62	Promoter	(<=1kb)	chr04	4939802	4940413	612	+	Os04g0172560	0"
"43937	chr04	15226481	15227207	726	*	53	16	90	2.49033	1.95783e+08	17	15	98	82	Distal	Intergenic	chr04	15269336	15270012	677	+	Os04g0328900	-42855"
"44404	chr04	16996176	16997056	880	*	42	12	71	2.52189	3.69271e+09	10	15	65	78	Promoter	(<=1kb)	chr04	16993828	16996874	3047	-	Os04g0355401	0"
"42204	chr04	9612607	9613620	1013	*	54	15	93	2.5926	6.47948e+07	11	20	92	94	Distal	Intergenic	chr04	9581872	9587958	6087	-	Os04g0248050	-25662"
"20381	chr02	17986498	17987114	616	*	42	11	72	2.65982	9.18146e+08	10	13	73	72	Distal	Intergenic	chr02	17981509	17982535	1027	-	Os02g0505500	-4579"
"107578	chr11	6896559	6897340	781	*	60	16	104	2.70684	2.15456e+06	17	15	100	109	Promoter	(<=1kb)	chr11	6891118	6897208	6091	-	Os11g0229600	0"
"104333	chr10	20125345	20126083	738	*	58	15	102	2.71809	2.47286e+06	16	15	103	101	Distal	Intergenic	chr10	20114954	20116072	1119	+	Os10g0520400	11129"
"123221	chr12	27088572	27089267	695	*	25	6	43	2.73912	0.00312218719788385	8	5	40	47	Promoter	(<=1kb)	chr12	27088697	27091800	3104	+	Os12g0632600	0"
"67861	chr06	21379625	21380331	706	*	44	11	76	2.74119	3.5369e+08	8	15	76	77	Intron	(Os06t0559600-01/Os06g0559600 intron 2 of 2)	chr06	21373204	21377312	4109	-	Os06g0559500	-3019"
"69624	chr06	26702884	26703390	506	*	21	5	37	2.77167	0.00873949596054745	5	6	39	36	Distal	Intergenic	chr06	26698962	26700005	1044	-	Os06g0652300	-3385"
"111652	chr11	19717989	19718528	539	*	21	5	37	2.77519	0.00902672811980192	4	7	39	36	Promoter	(2-3kb)	chr11	19709715	19716079	6365	-	Os11g0539800	-2449"
"64067	chr06	10375559	10376306	747	*	57	14	100	2.83217	2.47286e+06	17	11	104	96	Promoter	(<=1kb)	chr06	10375846	10380216	4371	+	Os06g0286500	0"
"101668	chr10	12302947	12303726	779	*	47	11	82	2.84606	4.17145e+07	10	13	84	81	Promoter	(<=1kb)	chr10	12302907	12303711	805	-	Os10g0381601	0"
"68670	chr06	23795508	23795904	396	*	22	5	40	2.86578	0.00424466710377842	5	6	35	45	Distal	Intergenic	chr06	23781918	23787074	5157	-	Os06g0602000	-8830"
"39523	chr04	1586823	1587372	549	*	51	12	90	2.9175	4.48834e+06	11	13	88	93	Distal	Intergenic	chr04	1562252	1572696	10445	-	Os04g0125700	-14676"
"86083	chr08	16871180	16871618	438	*	30	7	54	2.96368	0.000102872103301836	6	8	60	49	Promoter	(1-2kb)	chr08	16873016	16873844	829	+	Os08g0364500	-1836"
"1649	chr01	5172150	5172838	688	*	69	15	124	3.05073	1953.49	13	17	125	123	Distal	Intergenic	chr01	5149335	5150341	1007	+	Os01g0195801	23503"
"123223	chr12	27098703	27099434	731	*	48	10	87	3.05393	4.10612e+06	9	12	90	84	Promoter	(<=1kb)	chr12	27094649	27099336	4688	-	Os12g0632700	0"
"63703	chr06	9135618	9136154	536	*	42	9	75	3.05533	7.50008e+06	11	7	77	73	Promoter	(<=1kb)	chr06	9130980	9135885	4906	-	Os06g0271500	0"
"80065	chr07	27534256	27535659	1403	*	72	15	128	3.05702	1192.5	12	19	126	131	Distal	Intergenic	chr07	27531947	27533378	1432	+	Os07g0655201	3712"
"96623	chr09	19944679	19945530	851	*	38	7	68	3.1981	1.72023e+08	5	10	66	71	Promoter	(2-3kb)	chr09	19943524	19948655	5132	+	Os09g0512700	2006"
"3843	chr01	11607513	11608210	697	*	75	14	137	3.24146	31.9117	14	15	138	136	Promoter	(<=1kb)	chr01	11607650	11608129	480	-	Os01g0309451	0"
"65520	chr06	14704274	14705947	1673	*	84	16	152	3.25724	2.41458	13	19	151	154	Distal	Intergenic	chr06	14654751	14656145	1395	+	Os06g0357000	51196"
"112046	chr11	20884223	20884670	447	*	52	9	96	3.33701	108026	10	9	96	96	Distal	Intergenic	chr11	20895137	20895683	547	+	Os11g0560900	-10914"
"107554	chr11	6680936	6681638	702	*	48	8	87	3.36755	772524	7	10	88	87	Promoter	(<=1kb)	chr11	6679058	6681504	2447	-	Os11g0227250	0"
"121561	chr12	21351616	21352249	633	*	69	12	126	3.39378	208.68	12	12	114	138	Distal	Intergenic	chr12	21340296	21340904	609	+	Os12g0536500	11953"
"94289	chr09	13224179	13225214	1035	*	63	11	116	3.40711	857.522	10	12	118	115	Distal	Intergenic	chr09	13216004	13217713	1710	-	Os09g0387000	-7501"
"100109	chr10	7620877	7621424	547	*	30	5	55	3.4669	1.95127e+09	3	7	51	59	Distal	Intergenic	chr10	7624066	7625061	996	-	Os10g0207500	4184"
"85585	chr08	15335775	15336436	661	*	42	7	78	3.4907	3.94399e+06	6	8	75	82	Distal	Intergenic	chr08	15340000	15342619	2620	+	Os08g0340700	-4225"
"17863	chr02	10655864	10656728	864	*	75	11	140	3.60768	2.41458	11	12	133	147	Distal	Intergenic	chr02	10677732	10679056	1325	+	Os02g0284300	-21868"
"79288	chr07	25195536	25195938	402	*	19	3	36	3.61017	0.00201255035170319	2	4	37	36	Promoter	(<=1kb)	chr07	25195589	25208995	13407	+	Os07g0611700	0"
"79287	chr07	25192193	25192891	698	*	54	8	100	3.65256	11611.1	8	8	92	109	Promoter	(<=1kb)	chr07	25192316	25194915	2600	+	Os07g0611600	0"
"69372	chr06	25905722	25906536	814	*	51	7	95	3.67637	3794.42	5	10	97	94	Promoter	(<=1kb)	chr06	25905961	25906430	470	-	Os06g0637800	0"
"79268	chr07	25100288	25101135	847	*	41	4	79	4.13351	1.14923e+06	5	4	82	76	Promoter	(<=1kb)	chr07	25100400	25104600	4201	+	Os07g0609766	0"
"15271	chr02	2294602	2295415	813	*	34	3	66	4.23975	3.88784e+06	3	4	65	67	Distal	Intergenic	chr02	2277044	2279841	2798	+	Os02g0142100	18371"
"20635	chr02	18746517	18747421	904	*	31	3	60	4.32934	2.37533e+08	1	5	63	57	Distal	Intergenic	chr02	18736143	18736350	208	+	Os02g0517421	11278"
"98012	chr10	1327589	1328375	786	*	68	6	131	4.45715	2.41458	5	7	126	137	Distal	Intergenic	chr10	1308447	1310945	2499	+	Os10g0120300	19928"
"17842	chr02	10579694	10580555	861	*	78	6	151	4.65765	0.083435	7	5	154	149	Distal	Intergenic	chr02	10552438	10558881	6444	-	Os02g0282900	-21674"
"20634	chr02	18735791	18736308	517	*	37	1	73	6.19057	2.17317e+09	1	1	81	65	Promoter	(<=1kb)	chr02	18736143	18736350	208	+	Os02g0517421	0"
"107571	chr11	6852325	6852986	661	*	52	1	104	6.70951	1.0482e+08	1	1	94	115	Distal	Intergenic	chr11	6845486	6851812	6327	+	Os11g0228800	7500"
"107566	chr11	6776494	6776927	433	*	11	0	22	6.9027	0.00999932676494295	0	0	21	23	Distal	Intergenic	chr11	6827133	6839374	12242	+	Os11g0228600	-50639"
"123222	chr12	27089859	27090077	218	*	11	0	22	6.93414	0.00902672811980192	0	0	25	20	Promoter	(1-2kb)	chr12	27088697	27091800	3104	+	Os12g0632600	1380"
"45281	chr04	19760939	19761387	448	*	11	0	22	6.93442	0.00902672811980192	0	0	24	21	Promoter	(<=1kb)	chr04	19760417	19771566	11150	+	Os04g0399600	970"
"79283	chr07	25130975	25131153	178	*	11	0	23	6.99744	0.00740053078120477	0	0	24	23	Distal	Intergenic	chr07	25119626	25120031	406	-	Os07g0610400	-11122"
"79264	chr07	25055031	25055459	428	*	12	0	24	7.02794	0.00668280863336994	0	0	24	24	Promoter	(1-2kb)	chr07	25053924	25054454	531	+	Os07g0609200	1535"
"111654	chr11	19733997	19734386	389	*	12	0	25	7.11627	0.00512579317414873	0	0	22	29	Promoter	(<=1kb)	chr11	19723041	19734418	11378	-	Os11g0540100	421"
"107555	chr11	6686443	6687051	608	*	13	0	26	7.14366	0.0045067254682376	0	0	25	27	Promoter	(1-2kb)	chr11	6685665	6687640	1976	-	Os11g0227300	1197"
"79265	chr07	25060940	25061520	580	*	13	0	27	7.1981	0.00371207222621694	0	0	26	28	Promoter	(<=1kb)	chr07	25059656	25061534	1879	-	Os07g0609550	594"
"123206	chr12	27004658	27004942	284	*	14	0	28	7.25079	0.00312218719788385	0	0	26	30	Promoter	(<=1kb)	chr12	27003068	27005249	2182	-	Os12g0630750	591"
"107572	chr11	6854426	6854704	278	*	14	0	29	7.32509	0.00239963594851085	0	0	32	27	Distal	Intergenic	chr11	6845486	6851812	6327	+	Os11g0228800	9218"
"4149	chr01	12491684	12491841	157	*	15	0	30	7.34903	0.00225494743322757	0	0	34	26	Distal	Intergenic	chr01	12499923	12504209	4287	+	Os01g0326000	-8239"
"20636	chr02	18747526	18748014	488	*	15	0	30	7.34924	0.00224892024746223	0	0	33	27	Distal	Intergenic	chr02	18736143	18736350	208	+	Os02g0517421	11871"
"111649	chr11	19683184	19683900	716	*	16	0	32	7.44259	0.00156087359216037	0	0	34	30	Distal	Intergenic	chr11	19675012	19677815	2804	+	Os11g0539200	8888"
"107575	chr11	6865853	6867768	1915	*	17	0	34	7.55141	0.00101646119080016	0	0	35	34	Promoter	(2-3kb)	chr11	6865808	6867885	2078	-	Os11g0229100	2032"
"111658	chr11	19759359	19759751	392	*	19	0	38	7.70919	0.000558587270394592	0	0	42	35	Promoter	(2-3kb)	chr11	19756780	19757271	492	-	Os11g0540700	-2480"
"81102	chr08	1307908	1308614	706	*	21	0	43	7.86969	0.000296892452180277	0	0	40	46	Promoter	(2-3kb)	chr08	1310807	1313159	2353	+	Os08g0124050	-2899"
"107573	chr11	6860477	6861288	811	*	23	0	47	7.99716	0.000183526629349616	0	0	50	44	Distal	Intergenic	chr11	6861752	6865502	3751	-	Os11g0229000	5025"
"105431	chr11	1979	2843	864	*	25	0	50	8.101	0.000120023476985804	0	0	52	49	Promoter	(<=1kb)	chr11	2049	2282	234	+	Os11g0100150	0"
"123217	chr12	27072798	27073682	884	*	31	0	63	8.43131	3.02908e+09	0	0	67	60	Promoter	(1-2kb)	chr12	27074041	27077792	3752	+	Os12g0632401	-1243"
"107557	chr11	6698517	6698970	453	*	32	0	65	8.46585	2.65929e+09	0	0	60	70	Promoter	(<=1kb)	chr11	6695391	6698883	3493	-	Os11g0227600	0"
"107574	chr11	6865024	6865557	533	*	33	0	66	8.48718	2.41519e+09	0	0	68	64	Promoter	(<=1kb)	chr11	6861752	6865502	3751	-	Os11g0229000	0"
"111653	chr11	19720571	19721309	738	*	33	0	67	8.50849	2.26373e+09	0	0	73	61	Promoter	(<=1kb)	chr11	19720667	19721174	508	+	Os11g0539901	0"
"123218	chr12	27073979	27074557	578	*	40	0	80	8.76483	7.73661e+08	0	0	81	79	Promoter	(<=1kb)	chr12	27074041	27077792	3752	+	Os12g0632401	0"
"107558	chr11	6703044	6703811	767	*	40	0	80	8.76507	7.73661e+08	0	0	78	82	Promoter	(<=1kb)	chr11	6703146	6708873	5728	+	Os11g0227800	0"
"105432	chr11	3760	4991	1231	*	46	0	92	8.96726	3.5369e+08	0	0	82	102	Promoter	(<=1kb)	chr11	1180	4230	3051	-	Os11g0100100	0"
"64043	chr06	10176102	10177046	944	*	52	0	105	9.16436	1.58941e+08	0	0	101	110	Distal	Intergenic	chr06	10184539	10203254	18716	+	Os06g0285920	-8437"
"107626	chr11	7152748	7153530	782	*	65	0	131	9.47656	4.17145e+07	0	0	128	134	Distal	Intergenic	chr11	7125124	7128857	3734	-	Os11g0234200	-24673"
"107563	chr11	6771207	6772040	833	*	67	0	135	9.52004	3.63086e+07	0	0	130	140	Distal	Intergenic	chr11	6827133	6839374	12242	+	Os11g0228600	-55926"

## Sheet: annotation
gene	ID	gene name	PANTHER family	UPANTHER protein class	PANTHER GO SLIM MF	PANTHER GO SLIM BP	PANTHER GO SLIM CC	pathway	GO database MF complete	GO database BP complete	GO database CC complete
ORYSJ|EnsemblGenome=Os11g0227250|UniProtKB=C7J8A7	Os11g0227250	Os11g0227250 protein;Os11g0227250;;orthologs									membrane(GO:0016020)
ORYSJ|EnsemblGenome=Os02g0468500|UniProtKB=A0A5S6RCS6	Os02g0468500	Os02g0468500 protein;Os02g0468500;PTN001521911;orthologs	OS02G0468500 PROTEIN (PTHR47933:SF23)		mRNA binding(GO:0003729)
ORYSJ|EnsemblGenome=Os06g0262501|UniProtKB=A0A0P0WV52	Os06g0262501	Os06g0262501 protein;Os06g0262501;;orthologs
ORYSJ|EnsemblGenome=Os01g0309451|UniProtKB=A0A0P0V1M4	Os01g0309451	Os01g0309451 protein;Os01g0309451;;orthologs
ORYSJ|EnsemblGenome=Os02g0498300|UniProtKB=A0A0P0VJC4	Os02g0498300	Probable magnesium transporter;Os02g0498300;PTN000286515;orthologs	MAGNESIUM TRANSPORTER NIPA1-RELATED (PTHR12570:SF20)	secondary carrier transporter(PC00258)		metal ion transport(GO:0030001)	membrane(GO:0016020)		magnesium ion transmembrane transporter activity(GO:0015095)	magnesium ion transport(GO:0015693);magnesium ion transmembrane transport(GO:1903830);monoatomic ion transport(GO:0006811)	endosome(GO:0005768);membrane(GO:0016020);early endosome(GO:0005769);plasma membrane(GO:0005886)
ORYSJ|EnsemblGenome=Os07g0591700|UniProtKB=Q6ZLG5	Os07g0591700	Os07g0591700 protein;Os07g0591700;;orthologs									membrane(GO:0016020)
ORYSJ|EnsemblGenome=Os11g0539200|UniProtKB=Q2R336	Os11g0539200	Xyloglucan endotransglucosylase_hydrolase;LOC_Os11g33270;PTN000775726;orthologs	XYLOGLUCAN ENDOTRANSGLUCOSYLASE_HYDROLASE PROTEIN 4 (PTHR31062:SF243)	hydrolase(PC00121)					hydrolase activity, hydrolyzing O-glycosyl compounds(GO:0004553);xyloglucan:xyloglucosyl transferase activity(GO:0016762);hydrolase activity(GO:0016787);transferase activity(GO:0016740);hydrolase activity, acting on glycosyl bonds(GO:0016798)	metabolic process(GO:0008152);xyloglucan metabolic process(GO:0010411);carbohydrate metabolic process(GO:0005975);cell wall biogenesis(GO:0042546);cell wall organization(GO:0071555);glucan metabolic process(GO:0044042)	apoplast(GO:0048046);extracellular region(GO:0005576)
ORYSJ|EnsemblGenome=Os02g0284500|UniProtKB=A0A0P0VHN3	Os02g0284500	Protein FAR1-RELATED SEQUENCE;Os02g0284500;PTN001588013;orthologs	PROTEIN FAR1-RELATED SEQUENCE (PTHR31669:SF214)						metal ion binding(GO:0046872);zinc ion binding(GO:0008270)	regulation of DNA-templated transcription(GO:0006355)	nucleus(GO:0005634)
ORYSJ|EnsemblGenome=Os11g0229000|UniProtKB=A0A0P0YCJ9	Os11g0229000	Os11g0229000 protein;Os11g0229000;;orthologs
ORYSJ|EnsemblGenome=Os11g0539800|UniProtKB=Q0ISB6	Os11g0539800	Os11g0539800 protein;Os11g0539800;PTN000086175;orthologs	AMINOPEPTIDASE P1 (PTHR43763:SF12)	protease(PC00190)					metal ion binding(GO:0046872);hydrolase activity(GO:0016787);metalloaminopeptidase activity(GO:0070006)
ORYSJ|EnsemblGenome=Os06g0286500|UniProtKB=Q5VN81	Os06g0286500	NBS-LRR type R protein Nbs1-NPB;Os06g0286500;PTN001504074;orthologs	OS06G0287000 PROTEIN (PTHR23155:SF963)	antimicrobial response protein(PC00051)		defense response to other organism(GO:0098542)			ADP binding(GO:0043531)	defense response to other organism(GO:0098542);defense response(GO:0006952);response to other organism(GO:0051707)
ORYSJ|EnsemblGenome=Os01g0333600|UniProtKB=A0A0P0V1X4	Os01g0333600	Os01g0333600 protein;Os01g0333600;PTN001583031;orthologs	OS01G0333600 PROTEIN (PTHR31325:SF89)								membrane(GO:0016020)
ORYSJ|EnsemblGenome=Os09g0381100|UniProtKB=Q6H5A2	Os09g0381100	Os09g0381100 protein;Os09g0381100;PTN000122401;orthologs	OS09G0381100 PROTEIN (PTHR11119:SF53)	transporter(PC00227)					transporter activity(GO:0005215);transmembrane transporter activity(GO:0022857)	transmembrane transport(GO:0055085);organic substance transport(GO:0071702)	membrane(GO:0016020)
ORYSJ|EnsemblGenome=Os02g0505500|UniProtKB=Q6K6L6	Os02g0505500	Os02g0505500 protein;Os02g0505500;PTN002125117;orthologs	OS02G0505500 PROTEIN (PTHR33450:SF2)
ORYSJ|EnsemblGenome=Os08g0340601|UniProtKB=A0A0P0XEK1	Os08g0340601	Os08g0340601 protein (Fragment);Os08g0340601;;orthologs
ORYSJ|EnsemblGenome=Os11g0493100|UniProtKB=A0A0P0Y2J8	Os11g0493100	Os11g0493100 protein;Os11g0493100;PTN009159905;orthologs	OS11G0492900 PROTEIN (PTHR36766:SF55)						ADP binding(GO:0043531)	defense response to fungus(GO:0050832)
ORYSJ|EnsemblGenome=Os07g0153150|UniProtKB=A0A0P0X2C8	Os07g0153150	Os07g0153150 protein;Os07g0153150;PTN002530349;orthologs	OS09G0314100 PROTEIN (PTHR33157:SF5)	viral or transposable element protein(PC00237)
ORYSJ|EnsemblGenome=Os12g0630750|UniProtKB=A0A0P0YCV1	Os12g0630750	Os12g0630750 protein;Os12g0630750;;orthologs
ORYSJ|EnsemblGenome=Os10g0520400|UniProtKB=Q7XCP8	Os10g0520400	Os10g0520400 protein;LOC_Os10g37600;PTN002199482;orthologs	OS10G0520400 PROTEIN (PTHR36901:SF2)
ORYSJ|EnsemblGenome=Os06g0559500|UniProtKB=Q5Z7F8	Os06g0559500	Os06g0559500 protein;Os06g0559500;PTN002831138;orthologs	ACID PHOSPHATASE-LIKE PROTEIN (PTHR31284:SF10)	phosphatase(PC00181)
ORYSJ|EnsemblGenome=Os06g0652300|UniProtKB=Q67WR5	Os06g0652300	Putative GDP-L-fucose synthase 2;Os06g0652300;PTN000041748;orthologs	GDP-L-FUCOSE SYNTHASE 2-RELATED (PTHR43238:SF6)	oxidoreductase(PC00176)	oxidoreductase activity, acting on the CH-OH group of donors, NAD or NADP as acceptor(GO:0016616)				isomerase activity(GO:0016853);catalytic activity(GO:0003824);GDP-L-fucose synthase activity(GO:0050577);oxidoreductase activity(GO:0016491)	nucleotide-sugar biosynthetic process(GO:0009226);metabolic process(GO:0008152);'de novo' GDP-L-fucose biosynthetic process(GO:0042351)
ORYSJ|EnsemblGenome=Os02g0501350|UniProtKB=A0A0P0VJC5	Os02g0501350	Os02g0501350 protein;Os02g0501350;;orthologs
ORYSJ|EnsemblGenome=Os02g0282900|UniProtKB=Q6K3B8	Os02g0282900	Os02g0282900 protein;Os02g0282900;PTN000443794;orthologs	OS02G0282900 PROTEIN (PTHR19248:SF18)		ATP binding(GO:0005524);iron ion binding(GO:0005506);ribosome binding(GO:0043022)	translational termination(GO:0006415);translational initiation(GO:0006413)			metal ion binding(GO:0046872);ATP binding(GO:0005524);iron ion binding(GO:0005506);nucleotide binding(GO:0000166);ribosomal small subunit binding(GO:0043024);iron-sulfur cluster binding(GO:0051536);ATP hydrolysis activity(GO:0016887)	translational initiation(GO:0006413);ribosomal subunit export from nucleus(GO:0000054);translational termination(GO:0006415)
ORYSJ|EnsemblGenome=Os07g0418500|UniProtKB=Q8LHV0	Os07g0418500	Os07g0418500 protein;Os07g0418500;PTN001547448;orthologs	OS07G0635300 PROTEIN (PTHR24282:SF52)	oxygenase(PC00177)	monooxygenase activity(GO:0004497)				metal ion binding(GO:0046872);oxidoreductase activity, acting on paired donors, with incorporation or reduction of molecular oxygen(GO:0016705);heme binding(GO:0020037);iron ion binding(GO:0005506);monooxygenase activity(GO:0004497);oxidoreductase activity(GO:0016491)
ORYSJ|EnsemblGenome=Os09g0273600|UniProtKB=A0A0P0XKL8	Os09g0273600	Os09g0273600 protein;Os09g0273600;;orthologs
ORYSJ|EnsemblGenome=Os11g0228600|UniProtKB=A0A0P0Y0R7	Os11g0228600	Os11g0228600 protein;Os11g0228600;;orthologs							ADP binding(GO:0043531)	defense response(GO:0006952)
ORYSJ|EnsemblGenome=Os06g0285920|UniProtKB=A0A0P0WVR5	Os06g0285920	Os06g0285920 protein;Os06g0285920;;orthologs
ORYSJ|EnsemblGenome=Os11g0621825|UniProtKB=A0A0P0Y4W2	Os11g0621825	Os11g0621825 protein;Os11g0621825;;orthologs
ORYSJ|EnsemblGenome=Os02g0486500|UniProtKB=A0A0P0VJ64	Os02g0486500	Os02g0486500 protein;Os02g0486500;PTN001587141;orthologs	OS04G0606000 PROTEIN (PTHR31625:SF7)						hydroxycinnamoyltransferase activity(GO:0050734);acyltransferase activity(GO:0016746);transferase activity(GO:0016740)
ORYSJ|EnsemblGenome=Os09g0283200|UniProtKB=A0A0P0XKQ3	Os09g0283200	Os09g0283200 protein;Os09g0283200;;orthologs
ORYSJ|EnsemblGenome=Os07g0610400|UniProtKB=Q6YTW2	Os07g0610400	PRA1 family protein;Os07g0610400;PTN007671536;orthologs	OS03G0741600 PROTEIN (PTHR19317:SF58)	membrane traffic protein(PC00150)		vesicle-mediated transport(GO:0016192)	Golgi apparatus(GO:0005794);endoplasmic reticulum(GO:0005783)			vesicle-mediated transport(GO:0016192)	membrane(GO:0016020);endoplasmic reticulum(GO:0005783);Golgi apparatus(GO:0005794)
ORYSJ|EnsemblGenome=Os06g0286351|UniProtKB=Q5VMT5	Os06g0286351	Os06g0286351 protein;Os06g0286351;PTN001397671;orthologs	PRECOCIOUS DISSOCIATION OF SISTERS 5, ISOFORM A (PTHR12663:SF0)	chromatin/chromatin-binding, or -regulatory protein(PC00077)		DNA repair(GO:0006281);mitotic sister chromatid cohesion(GO:0007064)	nucleus(GO:0005634);chromatin(GO:0000785)			DNA repair(GO:0006281);cell division(GO:0051301);homologous recombination(GO:0035825);cell cycle(GO:0007049);mitotic sister chromatid cohesion(GO:0007064)	nucleus(GO:0005634);chromatin(GO:0000785)
ORYSJ|EnsemblGenome=Os04g0381100|UniProtKB=Q7XVB3	Os04g0381100	Probable sodium_metabolite cotransporter BASS1, chloroplastic;BASS1;PTN002233667;orthologs	P3 PROTEIN-RELATED (PTHR10361:SF28)	primary active transporter(PC00068)						pantothenate import across plasma membrane(GO:0098717)	membrane(GO:0016020);plastid(GO:0009536);chloroplast envelope(GO:0009941);chloroplast(GO:0009507);chloroplast inner membrane(GO:0009706)
ORYSJ|EnsemblGenome=Os11g0540100|UniProtKB=Q0ISB4	Os11g0540100	Metallopeptidase family M24 containing protein, expressed;LOC_Os11g33340;PTN000086174;orthologs	AMINOPEPTIDASE P1 (PTHR43763:SF12)	protease(PC00190)					metalloaminopeptidase activity(GO:0070006)
ORYSJ|EnsemblGenome=Os11g0227600|UniProtKB=Q0ITQ4	Os11g0227600	Os11g0227600 protein;Os11g0227600;;orthologs
ORYSJ|EnsemblGenome=Os11g0539901|UniProtKB=A0A0N7KT12	Os11g0539901	Os11g0539901 protein;Os11g0539901;;orthologs
ORYSJ|EnsemblGenome=Os11g0189900|UniProtKB=A0A0P0XZU9	Os11g0189900	Os11g0189900 protein;Os11g0189900;;orthologs								spindle assembly(GO:0051225)	HAUS complex(GO:0070652);spindle microtubule(GO:0005876)
ORYSJ|EnsemblGenome=Os11g0100150|UniProtKB=A0A0P0XY96	Os11g0100150	Os11g0100150 protein;Os11g0100150;;orthologs
ORYSJ|EnsemblGenome=Os01g0182100|UniProtKB=Q0JQ49	Os01g0182100	Os01g0182100 protein;Os01g0182100;PTN002101858;orthologs	OS01G0182100 PROTEIN (PTHR33086:SF62)
ORYSJ|EnsemblGenome=Os06g0271500|UniProtKB=Q0DCZ8	Os06g0271500	Os06g0271500 protein;Os06g0271500;PTN002583637;orthologs	OS08G0208400 PROTEIN (PTHR10775:SF185)
ORYSJ|EnsemblGenome=Os06g0602000|UniProtKB=A0A0P0WYI5	Os06g0602000	Os06g0602000 protein;Os06g0602000;;orthologs
ORYSJ|EnsemblGenome=Os04g0248050|UniProtKB=A0A0P0W8J6	Os04g0248050	Os04g0248050 protein;Os04g0248050;;orthologs
ORYSJ|EnsemblGenome=Os06g0637800|UniProtKB=A0A0P0WZ25	Os06g0637800	Os06g0637800 protein;Os06g0637800;;orthologs
ORYSJ|EnsemblGenome=Os06g0357000|UniProtKB=A0A0P0WWD6	Os06g0357000	Os06g0357000 protein;Os06g0357000;;orthologs							transaminase activity(GO:0008483)
ORYSJ|EnsemblGenome=Os01g0326000|UniProtKB=Q654S1	Os01g0326000	Peroxidase;Os01g0326000;PTN000775841;orthologs	PEROXIDASE 1 (PTHR31235:SF31)	peroxidase(PC00180)	antioxidant activity(GO:0016209);oxidoreductase activity, acting on peroxide as acceptor(GO:0016684)	response to stress(GO:0006950)	cell-cell junction(GO:0005911);cell wall(GO:0005618)		metal ion binding(GO:0046872);heme binding(GO:0020037);peroxidase activity(GO:0004601);lactoperoxidase activity(GO:0140825);oxidoreductase activity(GO:0016491)	response to oxidative stress(GO:0006979);cellular oxidant detoxification(GO:0098869);response to stress(GO:0006950);hydrogen peroxide catabolic process(GO:0042744)	plant-type cell wall(GO:0009505);extracellular region(GO:0005576)
ORYSJ|EnsemblGenome=Os04g0184450|UniProtKB=A0A0P0W758	Os04g0184450	Os04g0184450 protein;Os04g0184450;;orthologs
ORYSJ|EnsemblGenome=Os11g0227800|UniProtKB=Q2R8I7	Os11g0227800	NBS-LRR type disease resistance protein, putative, expressed;LOC_Os11g12050;PTN000569079;orthologs	OS04G0219600 PROTEIN (PTHR23155:SF1216)	antimicrobial response protein(PC00051)		defense response to other organism(GO:0098542)			ADP binding(GO:0043531)	defense response to other organism(GO:0098542);defense response(GO:0006952);response to other organism(GO:0051707)
ORYSJ|EnsemblGenome=Os04g0618950|UniProtKB=Q7XTU4	Os04g0618950	Os04g0618950 protein;Os04g0618950;PTN001588825;orthologs	OS04G0618950 PROTEIN (PTHR31722:SF54)
ORYSJ|EnsemblGenome=Os06g0593200|UniProtKB=Q69XD3	Os06g0593200	Glycosyltransferase;Os06g0593200;PTN000231448;orthologs	GLYCOSYLTRANSFERASE (PTHR11926:SF1505)	transferase(PC00220)	UDP-glucosyltransferase activity(GO:0035251)				quercetin 3-O-glucosyltransferase activity(GO:0080043);UDP-glycosyltransferase activity(GO:0008194);glycosyltransferase activity(GO:0016757);quercetin 7-O-glucosyltransferase activity(GO:0080044);transferase activity(GO:0016740)		cytoplasm(GO:0005737)
ORYSJ|EnsemblGenome=Os01g0593100|UniProtKB=A0A0P0V4R4	Os01g0593100	Os01g0593100 protein;Os01g0593100;PTN001754124;orthologs	A-KINASE ANCHOR PROTEIN 17A (PTHR12484:SF4)
ORYSJ|EnsemblGenome=Os09g0387000|UniProtKB=A0A0P0XMM9	Os09g0387000	Os09g0387000 protein;Os09g0387000;;orthologs
ORYSJ|EnsemblGenome=Os11g0507200|UniProtKB=A0A0P0Y2T0	Os11g0507200	Os11g0507200 protein;Os11g0507200;PTN000781345;orthologs	FATTY ALCOHOL:CAFFEOYL-COA ACYLTRANSFERASE (PTHR31642:SF310)	acetyltransferase(PC00038)	acyltransferase activity, transferring groups other than amino-acyl groups(GO:0016747)				hydroxycinnamoyltransferase activity(GO:0050734);acyltransferase activity(GO:0016746);acyltransferase activity, transferring groups other than amino-acyl groups(GO:0016747)
ORYSJ|EnsemblGenome=Os02g0451501|UniProtKB=A0A0N7KF84	Os02g0451501	Os02g0451501 protein;Os02g0451501;;orthologs
ORYSJ|EnsemblGenome=Os07g0609550|UniProtKB=A0A0P0X8W6	Os07g0609550	Os07g0609550 protein;Os07g0609550;;orthologs
ORYSJ|EnsemblGenome=Os07g0611700|UniProtKB=Q7XB87	Os07g0611700	Os07g0611700 protein;Os07g0611700;;orthologs
ORYSJ|EnsemblGenome=Os12g0633400|UniProtKB=Q2QLQ1	Os12g0633400	Os12g0633400 protein;LOC_Os12g43700;PTN000036624;orthologs	OS12G0633400 PROTEIN (PTHR10334:SF544)	defense/immunity protein(PC00090)			extracellular space(GO:0005615)				extracellular space(GO:0005615);extracellular region(GO:0005576)
ORYSJ|EnsemblGenome=Os07g0589000|UniProtKB=Q7EZ26	Os07g0589000	Os07g0589000 protein;Os07g0589000;PTN000769872;orthologs	OS07G0589000 PROTEIN (PTHR31304:SF69)			regulation of gene expression(GO:0010468)				regulation of gene expression(GO:0010468)
ORYSJ|EnsemblGenome=Os05g0296200|UniProtKB=B7E9R2	Os05g0296200	Os05g0296200 protein;Os05g0296200;;orthologs
ORYSJ|EnsemblGenome=Os04g0397800|UniProtKB=A0A0P0W9N0	Os04g0397800	Os04g0397800 protein;Os04g0397800;;orthologs
ORYSJ|EnsemblGenome=Os11g0229500|UniProtKB=Q9ZQT3	Os11g0229500	NB-ARC domain containing protein, expressed;RPR1;PTN000569082;orthologs	OS11G0226933 PROTEIN (PTHR23155:SF1046)	antimicrobial response protein(PC00051)		defense response to other organism(GO:0098542)			ADP binding(GO:0043531)	defense response to other organism(GO:0098542);defense response(GO:0006952);response to other organism(GO:0051707)
ORYSJ|EnsemblGenome=Os11g0234200|UniProtKB=Q53KE9	Os11g0234200	Os11g0234200 protein;LOC_Os11g12650;PTN000564327;orthologs	OS11G0234200 PROTEIN (PTHR46201:SF5)						metal ion binding(GO:0046872)
ORYSJ|EnsemblGenome=Os04g0665200|UniProtKB=Q0J998	Os04g0665200	Indole-3-acetate O-methyltransferase 1;IAMT1;PTN000772547;orthologs	INDOLE-3-ACETATE O-METHYLTRANSFERASE 1 (PTHR31009:SF42)	methyltransferase(PC00155)	S-adenosylmethionine-dependent methyltransferase activity(GO:0008757)	methylation(GO:0032259)			S-adenosylmethionine-dependent methyltransferase activity(GO:0008757);metal ion binding(GO:0046872);indole-3-acetate carboxyl methyltransferase activity(GO:0103007);methyltransferase activity(GO:0008168);transferase activity(GO:0016740);indole acetic acid carboxyl methyltransferase activity(GO:0051749)	intracellular auxin homeostasis(GO:0140964);methylation(GO:0032259)
ORYSJ|EnsemblGenome=Os12g0632600|UniProtKB=A0A0P0YCR0	Os12g0632600	Os12g0632600 protein;Os12g0632600;PTN002841322;orthologs	OS12G0632600 PROTEIN (PTHR45959:SF57)	basic helix-loop-helix transcription factor(PC00055)					protein dimerization activity(GO:0046983)
ORYSJ|EnsemblGenome=Os04g0125700|UniProtKB=Q0JF98	Os04g0125700	Os04g0125700 protein;Os04g0125700;PTN000701741;orthologs	OS04G0138800 PROTEIN (PTHR27007:SF441)				plasma membrane(GO:0005886)		carbohydrate binding(GO:0030246);protein serine/threonine kinase activity(GO:0004674);ATP binding(GO:0005524);kinase activity(GO:0016301);nucleotide binding(GO:0000166);protein kinase activity(GO:0004672);transferase activity(GO:0016740)	phosphorylation(GO:0016310)	membrane(GO:0016020);plasma membrane(GO:0005886)
ORYSJ|EnsemblGenome=Os11g0487100|UniProtKB=C7J8M5	Os11g0487100	Os11g0487100 protein;Os11g0487100;PTN001424532;orthologs	OS11G0487100 PROTEIN (PTHR14237:SF50)
ORYSJ|EnsemblGenome=Os09g0512700|UniProtKB=Q0J0F7	Os09g0512700	Os09g0512700 protein;Os09g0512700;PTN000448489;orthologs	ARM REPEAT SUPERFAMILY PROTEIN (PTHR19316:SF32)		nucleotide binding(GO:0000166);molecular function regulator activity(GO:0098772)		endoplasmic reticulum(GO:0005783)		adenyl-nucleotide exchange factor activity(GO:0000774)		endoplasmic reticulum(GO:0005783)
ORYSJ|EnsemblGenome=Os08g0267800|UniProtKB=Q0J6U3	Os08g0267800	Os08g0267800 protein;Os08g0267800;PTN001595117;orthologs	OS08G0267800 PROTEIN (PTHR31639:SF297)
ORYSJ|EnsemblGenome=Os02g0142100|UniProtKB=Q0E413	Os02g0142100	Os02g0142100 protein;Os02g0142100;;orthologs
ORYSJ|EnsemblGenome=Os07g0655201|UniProtKB=A0A0P0XA02	Os07g0655201	Os07g0655201 protein;Os07g0655201;PTN002530165;orthologs	OS07G0654700 PROTEIN (PTHR33115:SF11)
ORYSJ|EnsemblGenome=Os02g0284300|UniProtKB=A0A0P0VHM7	Os02g0284300	Os02g0284300 protein;Os02g0284300;;orthologs
ORYSJ|EnsemblGenome=Os07g0111800|UniProtKB=A0A0N7KMU2	Os07g0111800	Os07g0111800 protein;Os07g0111800;;orthologs
ORYSJ|EnsemblGenome=Os04g0668000|UniProtKB=Q0J980	Os04g0668000	Os04g0668000 protein;Os04g0668000;;orthologs
ORYSJ|EnsemblGenome=Os10g0207500|UniProtKB=Q8S6P9	Os10g0207500	TPD1 protein homolog 1B;TDL1B;PTN002111569;orthologs	TPD1 PROTEIN HOMOLOG 1B (PTHR33184:SF75)			cell fate commitment(GO:0045165)				cell fate determination(GO:0001709)
ORYSJ|EnsemblGenome=Os08g0217050|UniProtKB=A0A0N7KPG5	Os08g0217050	Os08g0217050 protein;Os08g0217050;;orthologs
ORYSJ|EnsemblGenome=Os11g0665600|UniProtKB=Q2QZY8	Os11g0665600	Expressed protein;LOC_Os11g44380;PTN002184766;orthologs	EXPRESSED PROTEIN (PTHR35832:SF6)							cell surface receptor signaling pathway(GO:0007166)
ORYSJ|EnsemblGenome=Os01g0195801|UniProtKB=A0A0P0UZP9	Os01g0195801	Os01g0195801 protein;Os01g0195801;PTN002928091;orthologs	BHLH TRANSCRIPTION FACTOR (PTHR46665:SF2)	basic helix-loop-helix transcription factor(PC00055)					protein dimerization activity(GO:0046983)
ORYSJ|EnsemblGenome=Os12g0632700|UniProtKB=Q42972	Os12g0632700	Malate dehydrogenase, glyoxysomal;Os12g0632700;PTN000166240;orthologs	MALATE DEHYDROGENASE 1, PEROXISOMAL (PTHR11540:SF71)	dehydrogenase(PC00092)	oxidoreductase activity, acting on the CH-OH group of donors, NAD or NADP as acceptor(GO:0016616)		chloroplast(GO:0009507)		oxidoreductase activity, acting on the CH-OH group of donors, NAD or NADP as acceptor(GO:0016616);malate dehydrogenase activity(GO:0016615);catalytic activity(GO:0003824);L-malate dehydrogenase activity(GO:0030060);oxidoreductase activity(GO:0016491)	tricarboxylic acid cycle(GO:0006099);carboxylic acid metabolic process(GO:0019752);glyoxylate cycle(GO:0006097);malate metabolic process(GO:0006108)	peroxisome(GO:0005777);cytoplasm(GO:0005737);glyoxysome(GO:0009514)
ORYSJ|EnsemblGenome=Os10g0120300|UniProtKB=A0A0P0XR54	Os10g0120300	Os10g0120300 protein;Os10g0120300;PTN001564471;orthologs	RECEPTOR-LIKE PROTEIN 8-RELATED (PTHR48062:SF52)	transmembrane signal receptor(PC00197)							membrane(GO:0016020)
ORYSJ|EnsemblGenome=Os11g0122800|UniProtKB=A0A0P0XYD3	Os11g0122800	Os11g0122800 protein;Os11g0122800;PTN002527836;orthologs	AUXIN EFFLUX CARRIER COMPONENT 5 (PTHR31752:SF2)	secondary carrier transporter(PC00258)	transmembrane transporter activity(GO:0022857)	hormone transport(GO:0009914);transmembrane transport(GO:0055085);export from cell(GO:0140352);regulation of signal transduction(GO:0009966)	endoplasmic reticulum(GO:0005783);plasma membrane(GO:0005886)		auxin efflux transmembrane transporter activity(GO:0010329)	auxin export across the plasma membrane(GO:0010315);transmembrane transport(GO:0055085);auxin polar transport(GO:0009926);auxin-activated signaling pathway(GO:0009734)	membrane(GO:0016020);endoplasmic reticulum(GO:0005783);plasma membrane(GO:0005886)
ORYSJ|EnsemblGenome=Os01g0537250|UniProtKB=A0A0P0V3N0	Os01g0537250	Os01g0537250 protein;Os01g0537250;;orthologs
ORYSJ|EnsemblGenome=Os11g0229100|UniProtKB=A0A0P0Y0R1	Os11g0229100	Os11g0229100 protein;Os11g0229100;;orthologs							NAD binding(GO:0051287)
ORYSJ|EnsemblGenome=Os06g0231100|UniProtKB=A0A0P0WUV9	Os06g0231100	Os06g0231100 protein;Os06g0231100;PTN001522206;orthologs	OS06G0231100 PROTEIN (PTHR47928:SF29)
ORYSJ|EnsemblGenome=Os08g0364500|UniProtKB=Q6YVQ4	Os08g0364500	Os08g0364500 protein;Os08g0364500;PTN002171204;orthologs	CARBOXYPEPTIDASE (PTHR35106:SF5)
ORYSJ|EnsemblGenome=Os12g0455100|UniProtKB=Q0INH0	Os12g0455100	Os12g0455100 protein;Os12g0455100;;orthologs
ORYSJ|EnsemblGenome=Os04g0693100|UniProtKB=A0A0N7KJZ7	Os04g0693100	Os04g0693100 protein;Os04g0693100;;orthologs
ORYSJ|EnsemblGenome=Os12g0458100|UniProtKB=Q0ING3	Os12g0458100	Spermidine hydroxycinnamoyltransferase 2;Os12g0458100;PTN001587548;orthologs	SPERMIDINE HYDROXYCINNAMOYLTRANSFERASE 2 (PTHR31642:SF314)	acetyltransferase(PC00038)	acyltransferase activity, transferring groups other than amino-acyl groups(GO:0016747)				hydroxycinnamoyltransferase activity(GO:0050734);acyltransferase activity(GO:0016746);acyltransferase activity, transferring groups other than amino-acyl groups(GO:0016747);transferase activity(GO:0016740)
ORYSJ|EnsemblGenome=Os07g0609766|UniProtKB=Q6YTW6	Os07g0609766	Armadillo repeat-containing protein LFR;LFR;PTN008541304;orthologs	TRITHORAX GROUP PROTEIN OSA (PTHR12656:SF5)		nucleosome binding(GO:0031491)	positive regulation of DNA-templated transcription(GO:0045893);regulation of transcription by RNA polymerase II(GO:0006357)	SWI/SNF complex(GO:0016514);nucleoplasm(GO:0005654)		nucleosome binding(GO:0031491);protein binding(GO:0005515)	anther development(GO:0048653);chromatin remodeling(GO:0006338);regulation of nuclear division(GO:0051783);positive regulation of DNA-templated transcription(GO:0045893);flower development(GO:0009908);regulation of transcription by RNA polymerase II(GO:0006357);regulation of endosperm development(GO:2000014);leaf development(GO:0048366);embryo development ending in seed dormancy(GO:0009793)	nucleoplasm(GO:0005654);nucleus(GO:0005634);SWI/SNF complex(GO:0016514);brahma complex(GO:0035060)
ORYSJ|EnsemblGenome=Os11g0229600|UniProtKB=Q0ITP4	Os11g0229600	Os11g0229600 protein;Os11g0229600;;orthologs
ORYSJ|EnsemblGenome=Os11g0228800|UniProtKB=A0A0P0Y1B9	Os11g0228800	Os11g0228800 protein;Os11g0228800;PTN008382018;orthologs	LEUCINE-RICH REPEAT-CONTAINING PROTEIN 40 (PTHR16083:SF83)	scaffold/adaptor protein(PC00226)					ATP binding(GO:0005524);nucleotide binding(GO:0000166);protein kinase activity(GO:0004672)
ORYSJ|EnsemblGenome=Os07g0611600|UniProtKB=Q7XB88	Os07g0611600	Os07g0611600 protein;Os07g0611600;PTN002692531;orthologs	DNA-DIRECTED RNA POLYMERASE III SUBUNIT (PTHR15367:SF2)	DNA-directed RNA polymerase(PC00019)			RNA polymerase III complex(GO:0005666)			transcription by RNA polymerase III(GO:0006383)	nucleus(GO:0005634);RNA polymerase III complex(GO:0005666)
ORYSJ|EnsemblGenome=Os04g0355401|UniProtKB=A0A0P0W902	Os04g0355401	Os04g0355401 protein;Os04g0355401;;orthologs
ORYSJ|EnsemblGenome=Os10g0142900|UniProtKB=Q33B43	Os10g0142900	Os10g0142900 protein;LOC_Os10g05290;;orthologs							methyltransferase activity(GO:0008168);transferase activity(GO:0016740)	methylation(GO:0032259)
ORYSJ|EnsemblGenome=Os02g0502500|UniProtKB=Q6K6D3	Os02g0502500	Os02g0502500 protein;Os02g0502500;PTN002171564;orthologs	PROTEIN KINASE SUPERFAMILY PROTEIN (PTHR35118:SF3)
ORYSJ|EnsemblGenome=Os11g0191300|UniProtKB=B7EHL9	Os11g0191300	Os11g0191300 protein;Os11g0191300;PTN002491818;orthologs	DNA TOPOISOMERASE 2-BINDING PROTEIN 1 (PTHR13561:SF20)	DNA metabolism protein(PC00009)						mitotic DNA replication checkpoint signaling(GO:0033314);mitotic G2 DNA damage checkpoint signaling(GO:0007095);DNA replication initiation(GO:0006270)	nucleus(GO:0005634);chromosome(GO:0005694)
ORYSJ|EnsemblGenome=Os07g0535200|UniProtKB=Q8H5H1	Os07g0535200	Os07g0535200 protein;OJ1131_E05.126;PTN000076128;orthologs	OS07G0535100 PROTEIN (PTHR10706:SF139)	ubiquitin-protein ligase(PC00234)
ORYSJ|Gene_OrderedLocusName=Os08g0124050|UniProtKB=A0A0P0XBF2	Os08g0124050	Os08g0124050 protein (Fragment);Os08g0124050;;orthologs
ORYSJ|EnsemblGenome=Os03g0426350|UniProtKB=A0A0N7KHG9	Os03g0426350	Os03g0426350 protein;Os03g0426350;;orthologs
ORYSJ|EnsemblGenome=Os08g0237100|UniProtKB=A0A0P0XDK2	Os08g0237100	Os08g0237100 protein;Os08g0237100;;orthologs
ORYSJ|EnsemblGenome=Os12g0630700|UniProtKB=Q2QLS0	Os12g0630700	CbbY protein, putative, expressed;LOC_Os12g43520;PTN001822686;orthologs	PROTEIN, PUTATIVE, EXPRESSED-RELATED (PTHR42896:SF3)	phosphatase(PC00181)					hydrolase activity(GO:0016787)
ORYSJ|EnsemblGenome=Os04g0399600|UniProtKB=A0A0P0W9M1	Os04g0399600	Os04g0399600 protein;Os04g0399600;;orthologs									membrane(GO:0016020)
ORYSJ|EnsemblGenome=Os06g0261300|UniProtKB=Q5Z7E2	Os06g0261300	Os06g0261300 protein;Os06g0261300;;orthologs
ORYSJ|EnsemblGenome=Os11g0560900|UniProtKB=A0A0P0Y3W1	Os11g0560900	Os11g0560900 protein;Os11g0560900;;orthologs									membrane(GO:0016020)
ORYSJ|EnsemblGenome=Os01g0209800|UniProtKB=Q9LD96	Os01g0209800	Os01g0209800 protein;Os01g0209800;PTN000208465;orthologs	CATIONIC AMINO ACID TRANSPORTER 5 (PTHR43243:SF22)	amino acid transporter(PC00046)	L-lysine transmembrane transporter activity(GO:0015189);L-glutamate transmembrane transporter activity(GO:0005313)	amino acid transport(GO:0006865)	plasma membrane(GO:0005886)		L-glutamate transmembrane transporter activity(GO:0005313);L-lysine transmembrane transporter activity(GO:0015189);transmembrane transporter activity(GO:0022857)	amino acid transport(GO:0006865);transmembrane transport(GO:0055085);L-glutamate transmembrane transport(GO:0015813);L-lysine transmembrane transport(GO:1903401)	membrane(GO:0016020);plasma membrane(GO:0005886)
ORYSJ|EnsemblGenome=Os11g0227300|UniProtKB=Q0ITQ6	Os11g0227300	Os11g0227300 protein;Os11g0227300;PTN002102078;orthologs	OS06G0482850 PROTEIN (PTHR33087:SF31)
ORYSJ|EnsemblGenome=Os01g0303100|UniProtKB=Q657I8	Os01g0303100	chitinase;Os01g0303100;PTN000788296;orthologs	CHITINASE (PTHR45708:SF50)		chitinase activity(GO:0004568)		extracellular region(GO:0005576)		hydrolase activity, hydrolyzing O-glycosyl compounds(GO:0004553);hydrolase activity(GO:0016787);chitinase activity(GO:0004568);hydrolase activity, acting on glycosyl bonds(GO:0016798)	metabolic process(GO:0008152);carbohydrate metabolic process(GO:0005975)	membrane(GO:0016020);extracellular region(GO:0005576)
ORYSJ|EnsemblGenome=Os11g0259700|UniProtKB=B9FNY9	Os11g0259700	Os11g0259700 protein;Os11g0259700;PTN001577884;orthologs	BENZOATE O-METHYLTRANSFERASE (PTHR31009:SF67)	methyltransferase(PC00155)	S-adenosylmethionine-dependent methyltransferase activity(GO:0008757)	methylation(GO:0032259)			S-adenosylmethionine-dependent methyltransferase activity(GO:0008757);methyltransferase activity(GO:0008168)	methylation(GO:0032259)
ORYSJ|EnsemblGenome=Os09g0267600|UniProtKB=A0A0N7KQG4	Os09g0267600	Os09g0267600 protein;Os09g0267600;PTN000509617;orthologs	VACUOLAR PROTEIN SORTING-ASSOCIATED PROTEIN 32 HOMOLOG 2 (PTHR22761:SF75)	membrane traffic protein(PC00150)		vesicle budding from membrane(GO:0006900);late endosome to vacuole transport via multivesicular body sorting pathway(GO:0032511)	membrane protein complex(GO:0098796);late endosome(GO:0005770);endosome membrane(GO:0010008);cytoplasmic side of plasma membrane(GO:0009898)
ORYSJ|EnsemblGenome=Os07g0627100|UniProtKB=C7J518	Os07g0627100	Protein FAR1-RELATED SEQUENCE;Os07g0627100;;orthologs							metal ion binding(GO:0046872);zinc ion binding(GO:0008270)	regulation of DNA-templated transcription(GO:0006355)	nucleus(GO:0005634)
ORYSJ|EnsemblGenome=Os10g0381601|UniProtKB=C7J7D4	Os10g0381601	Os10g0381601 protein;Os10g0381601;;orthologs
ORYSJ|EnsemblGenome=Os12g0451300|UniProtKB=Q2QRT0	Os12g0451300	Expressed protein;LOC_Os12g26510;;orthologs
ORYSJ|EnsemblGenome=Os05g0208100|UniProtKB=Q60EY8	Os05g0208100	CBL-interacting protein kinase 20;CIPK20;PTN000679618;orthologs	CBL-INTERACTING PROTEIN KINASE 5 (PTHR43895:SF139)		protein serine/threonine kinase activity(GO:0004674)	signal transduction(GO:0007165);protein phosphorylation(GO:0006468)			protein serine/threonine kinase activity(GO:0004674);ATP binding(GO:0005524);protein serine kinase activity(GO:0106310);kinase activity(GO:0016301);nucleotide binding(GO:0000166);protein kinase activity(GO:0004672);transferase activity(GO:0016740)	phosphorylation(GO:0016310);signal transduction(GO:0007165);protein phosphorylation(GO:0006468)
ORYSJ|EnsemblGenome=Os04g0328900|UniProtKB=A0A0P0W8M7	Os04g0328900	Os04g0328900 protein;Os04g0328900;PTN001588375;orthologs	OS04G0328900 PROTEIN (PTHR31692:SF13)								membrane(GO:0016020);extracellular region(GO:0005576)
ORYSJ|EnsemblGenome=Os04g0172560|UniProtKB=A0A0P0W6X6	Os04g0172560	Os04g0172560 protein;Os04g0172560;;orthologs
ORYSJ|EnsemblGenome=Os02g0295700|UniProtKB=Q6K5B7	Os02g0295700	Os02g0295700 protein;Os02g0295700;PTN001470733;orthologs	OS02G0294700 PROTEIN (PTHR21551:SF9)	RNA processing factor(PC00147)	RNA binding(GO:0003723)	P-body assembly(GO:0033962);RNA decapping(GO:0110154);nuclear-transcribed mRNA catabolic process, deadenylation-dependent decay(GO:0000288)	P-body(GO:0000932)		RNA binding(GO:0003723)	P-body assembly(GO:0033962);deadenylation-dependent decapping of nuclear-transcribed mRNA(GO:0000290)	P-body(GO:0000932);cytoplasm(GO:0005737)
