# Supplementary material for: Triple florigenic signaling in rice promotes stem elongation via transcriptional de‐repression
Source: Plant J. 2026 Jul 19;127(2):e71050. doi: 10.1111/tpj.71050 (PMC13381055; doi:10.1111/tpj.71050)
Supplement: Supplementary file 4 — Table S3. List of differentially accessible genomic regions in the pine1 mutant compared with the wild‐type. [file TPJ-127-0-s005.xlsx]

## Sheet:  pine1 vs wt
PeakID	seqnames	start	end	width	strand	Conc	Conc_NonTreatment	Conc_Treatment	Fold	FDR	wt1	wt2	wt3	wt4	pine1	pine2	pine3	pine4
1	chr01	961	1257	296	*	79	84	73	-0.448242	0.165362	91	79	85	84	74	60	87	72
2	chr01	2544	2722	178	*	14	17	10	-0.949021	0.265951	14	23	16	18	6	6	19	12
3	chr01	2733	3245	512	*	44	33	55	0.505259	0.287829	27	33	33	39	54	67	55	46
4	chr01	3538	3688	150	*	14	15	13	-0.51561	0.682505	23	12	15	13	6	14	18	14
5	chr01	10452	11598	1146	*	45	42	49	-0.018619	0.990891	50	48	40	31	40	54	55	48
6	chr01	12108	12337	229	*	23	23	23	-0.276084	0.808589	21	28	24	22	21	29	18	25
7	chr01	12437	13080	643	*	34	29	40	0.216549	0.825217	31	31	23	32	44	40	35	42
8	chr01	16064	16648	584	*	45	40	50	0.0783861	0.950525	45	36	45	36	55	60	39	49
9	chr01	22780	23114	334	*	24	25	23	-0.391015	0.653721	30	24	26	23	25	23	20	25
10	chr01	26119	26560	441	*	17	19	15	-0.525211	0.593499	21	17	22	17	16	10	19	18
11	chr01	26809	27575	766	*	58	48	68	0.256952	0.662529	44	57	50	42	68	80	63	62
12	chr01	29693	30044	351	*	71	60	82	0.200829	0.757795	48	63	60	71	103	86	60	81
13	chr01	30734	30901	167	*	14	11	17	0.400193	0.782871	12	14	7	11	17	24	14	14
14	chr01	33977	34189	212	*	17	20	15	-0.628116	0.445578	21	20	23	17	16	15	13	18
15	chr01	34772	35090	318	*	40	32	49	0.371802	0.584793	40	33	37	18	55	48	38	55
16	chr01	35419	35891	472	*	62	53	72	0.202107	0.769154	51	63	54	45	86	70	55	79
17	chr01	41435	41677	242	*	15	13	18	0.171272	0.936565	14	23	5	12	18	22	16	16
18	chr01	57810	58637	827	*	41	36	46	0.0951185	0.941172	33	43	34	37	57	48	37	44
19	chr01	61788	62477	689	*	36	36	37	-0.204926	0.83439	35	46	33	30	41	45	32	30
20	chr01	62595	63319	724	*	28	25	31	0.0594989	0.973154	22	27	27	27	31	33	29	34
21	chr01	63534	63699	165	*	13	15	11	-0.618371	0.557047	14	14	15	18	12	11	12	12
22	chr01	63863	64217	354	*	20	17	23	0.188906	0.904245	19	14	19	17	20	25	26	22
23	chr01	72573	73080	507	*	92	75	108	0.279524	0.490344	72	73	80	77	116	103	86	129
24	chr01	73549	73731	182	*	14	15	13	-0.460581	0.707992	15	13	20	15	15	10	15	14
25	chr01	75697	75879	182	*	14	15	13	-0.484701	0.723674	12	11	22	17	12	10	22	8
26	chr01	78519	78993	474	*	21	19	23	0.0338757	0.988463	17	19	22	20	20	19	30	25
27	chr01	82311	82574	263	*	25	20	29	0.252575	0.827134	19	24	22	18	24	35	28	30
28	chr01	84017	84197	180	*	16	14	18	0.0621354	0.981822	10	11	17	21	22	14	12	25
29	chr01	84358	84595	237	*	29	22	37	0.489707	0.501335	15	30	17	27	42	36	27	43
30	chr01	85088	85443	355	*	38	31	46	0.34768	0.635425	32	24	43	25	48	48	34	57
31	chr01	89053	90065	1012	*	23	23	24	-0.196209	0.882145	23	25	23	23	23	26	26	22
32	chr01	91263	91723	460	*	49	40	59	0.300117	0.640787	52	41	41	28	70	59	54	53
33	chr01	92011	92447	436	*	36	33	39	0.00649243	0.997176	33	42	25	34	36	41	43	39
34	chr01	93057	93354	297	*	18	14	23	0.523858	0.578515	11	19	13	13	26	20	22	27
35	chr01	93464	94006	542	*	33	28	38	0.171246	0.881035	22	33	32	27	41	42	31	38
36	chr01	134145	134448	303	*	33	23	44	0.690772	0.147088	19	22	29	22	47	49	35	45
37	chr01	135026	135715	689	*	34	30	38	0.085174	0.954225	29	36	25	31	42	43	36	31
38	chr01	141536	142137	601	*	104	91	116	0.104702	0.868612	81	99	85	102	117	124	112	114
39	chr01	145330	145753	423	*	53	53	53	-0.236066	0.723519	62	57	53	42	59	55	48	53
40	chr01	147805	148216	411	*	77	63	90	0.266981	0.574226	72	73	50	59	95	94	75	98
41	chr01	151358	151638	280	*	22	21	24	-0.00151992	0.99921	19	20	23	22	30	20	28	21
42	chr01	153225	153777	552	*	32	27	37	0.222794	0.832537	29	32	22	25	48	32	33	36
43	chr01	163134	163457	323	*	73	68	79	-0.0225224	0.986455	48	80	74	70	91	95	51	81
44	chr01	163706	164025	319	*	15	18	13	-0.651107	0.488896	14	20	25	13	16	11	15	12
45	chr01	168547	168893	346	*	18	18	18	-0.277704	0.836938	18	23	18	16	16	17	19	21
46	chr01	169421	170858	1437	*	30	28	31	-0.111303	0.940271	28	24	29	34	34	31	32	29
47	chr01	173061	173317	256	*	40	38	41	-0.128519	0.909501	34	40	37	43	42	48	35	42
63672	chr07	25209837	25209987	150	*	10	0	19	4.46921	0.000121669	1	1	1	0	19	24	12	67
86154	chr11	19702089	19702239	150	*	6	1	11	2.93208	0.01951	1	0	1	3	6	8	11	17
50	chr01	176888	177038	150	*	17	12	21	0.510548	0.633054	20	10	12	9	20	24	23	19
51	chr01	179325	180190	865	*	24	24	24	-0.240923	0.84575	27	21	20	29	21	25	31	20
52	chr01	180311	180710	399	*	23	22	25	-0.0476629	0.982606	19	20	21	28	24	28	20	29
53	chr01	181986	182458	472	*	47	40	53	0.141865	0.881273	40	44	39	40	54	60	48	51
54	chr01	185473	186030	557	*	25	25	24	-0.299105	0.770789	26	26	24	27	26	24	25	24
55	chr01	189582	191229	1647	*	90	83	97	-0.0141808	0.990131	88	77	84	85	87	101	105	98
56	chr01	197490	198012	522	*	70	57	82	0.278482	0.607974	36	65	55	74	85	82	75	88
57	chr01	200366	200923	557	*	28	27	28	-0.200911	0.865808	24	26	33	28	33	23	29	29
58	chr01	202112	202331	219	*	17	15	19	0.0729086	0.975056	14	16	14	17	13	24	19	20
59	chr01	205623	206333	710	*	25	22	28	0.118327	0.942842	19	24	19	26	25	29	27	32
60	chr01	206608	206875	267	*	16	18	14	-0.613323	0.498204	17	21	14	23	13	15	15	15
61	chr01	209295	209950	655	*	118	95	142	0.336077	0.214264	100	99	103	79	153	150	133	133
62	chr01	213805	214126	321	*	21	24	19	-0.570988	0.475772	28	25	19	25	15	14	21	27
63	chr01	214843	215120	277	*	15	18	13	-0.766522	0.336161	17	23	20	15	13	11	13	15
64	chr01	221104	221773	669	*	51	46	56	0.021477	0.988636	44	50	40	53	57	66	51	51
65	chr01	222190	222588	398	*	51	49	54	-0.104159	0.920688	48	52	48	49	52	58	47	60
66	chr01	223991	224246	255	*	38	35	41	-0.0175381	0.991786	35	40	35	32	52	39	34	41
67	chr01	224421	224593	172	*	18	17	19	-0.0648424	0.977647	17	17	20	14	17	24	18	18
68	chr01	226495	227713	1218	*	56	53	58	-0.124065	0.893259	51	50	56	58	58	55	66	54
69	chr01	229309	230045	736	*	41	38	44	-0.0611208	0.966279	32	43	46	34	48	48	32	48
70	chr01	243787	243981	194	*	20	15	25	0.456869	0.687018	17	14	14	17	31	39	9	23
71	chr01	247962	248150	188	*	23	23	23	-0.26086	0.834155	26	15	20	34	24	22	23	25
72	chr01	248390	248572	182	*	16	13	20	0.346321	0.805274	19	10	12	12	14	25	17	24
73	chr01	256239	257246	1007	*	90	78	102	0.149155	0.807266	89	82	80	62	101	109	84	117
74	chr01	261268	261762	494	*	74	62	85	0.212688	0.700888	54	70	60	66	98	90	76	79
75	chr01	268097	268407	310	*	19	18	21	-0.0120391	0.996174	19	16	14	24	24	26	19	17
76	chr01	268678	268853	175	*	23	25	22	-0.441343	0.594751	30	24	23	25	20	27	23	19
77	chr01	269415	269644	229	*	14	14	14	-0.265648	0.87313	12	12	19	16	13	14	15	16
78	chr01	270314	270819	505	*	25	24	27	-0.0861655	0.960975	21	26	30	20	25	29	26	28
79	chr01	271001	271807	806	*	35	29	40	0.203547	0.838051	29	33	31	26	42	38	35	47
80	chr01	272990	273816	826	*	53	55	51	-0.350363	0.479045	57	64	48	54	57	53	47	50
81	chr01	274010	274300	290	*	18	16	20	0.0700022	0.974369	16	17	19	15	23	17	21	22
82	chr01	274896	275354	458	*	66	63	69	-0.112555	0.89606	66	57	65	67	69	75	77	58
83	chr01	282697	283459	762	*	49	49	48	-0.275583	0.660746	49	51	46	52	48	58	40	48
84	chr01	287930	288558	628	*	79	70	89	0.100503	0.89958	72	73	66	70	104	92	72	89
85	chr01	292072	293120	1048	*	42	39	45	-0.053463	0.970515	38	41	41	38	46	47	47	40
86	chr01	294225	294637	412	*	44	39	48	0.0717552	0.956426	35	40	43	39	45	48	48	54
87	chr01	295223	296097	874	*	32	33	32	-0.275378	0.762238	31	42	31	28	33	32	25	39
88	chr01	296382	296628	246	*	31	27	35	0.107808	0.941602	24	31	31	24	32	38	38	32
89	chr01	299313	299722	409	*	29	30	29	-0.278683	0.776571	39	28	25	28	32	28	31	26
90	chr01	300550	300819	269	*	16	12	19	0.40437	0.7513	14	14	12	10	20	17	23	18
91	chr01	300999	301358	359	*	34	33	35	-0.138716	0.910539	31	30	36	36	29	39	34	41
92	chr01	302945	303396	451	*	23	23	23	-0.211326	0.871196	20	30	22	21	25	26	22	22
93	chr01	304386	304572	186	*	14	11	17	0.363375	0.802013	14	12	11	9	16	18	16	20
94	chr01	305022	305468	446	*	35	32	37	-0.057247	0.971309	36	37	28	30	34	40	34	41
95	chr01	306388	306882	494	*	21	19	23	0.0838542	0.966279	20	17	20	19	23	19	27	26
96	chr01	308776	309507	731	*	59	59	60	-0.21351	0.735635	60	57	62	57	60	68	58	55
97	chr01	309848	310019	171	*	20	18	21	-0.028113	0.990317	20	17	20	18	23	21	21	22
98	chr01	312115	312691	576	*	26	26	26	-0.229166	0.839856	28	29	22	26	28	27	25	26
99	chr01	313088	313290	202	*	22	20	23	-0.0673846	0.973695	26	21	18	18	22	30	20	22
100	chr01	316279	316664	385	*	36	38	35	-0.351083	0.605141	38	44	33	37	42	34	31	34
101	chr01	316895	317239	344	*	50	46	54	-0.020782	0.989006	41	53	47	45	57	62	52	46
102	chr01	318381	318699	318	*	38	37	40	-0.115284	0.930004	40	38	45	25	41	47	28	46
103	chr01	319430	320031	601	*	75	65	85	0.127439	0.866023	53	63	74	73	76	99	88	77
104	chr01	322622	322987	365	*	18	18	19	-0.187323	0.909828	18	19	18	19	16	21	15	25
105	chr01	328228	329128	900	*	41	43	38	-0.409835	0.451136	44	44	42	44	42	38	35	40
106	chr01	332147	332783	636	*	87	68	106	0.388821	0.209607	67	74	70	63	115	116	88	106
107	chr01	333614	334071	457	*	19	19	19	-0.235945	0.87324	18	26	17	18	20	13	19	27
108	chr01	335289	335449	160	*	15	16	13	-0.581642	0.568778	18	20	12	17	12	16	14	11
109	chr01	335679	335839	160	*	18	15	20	0.140863	0.946325	12	17	21	13	12	21	18	31
110	chr01	370574	371057	483	*	24	21	28	0.169357	0.905748	19	23	25	18	29	27	24	33
111	chr01	371664	372169	505	*	69	61	77	0.0822695	0.932718	64	74	52	56	72	80	71	85
112	chr01	374858	375124	266	*	20	20	21	-0.176829	0.91192	19	18	18	26	19	24	18	24
113	chr01	375363	376097	734	*	22	24	21	-0.44573	0.599033	23	27	29	19	20	22	21	22
114	chr01	380496	380795	299	*	43	36	50	0.255556	0.735351	30	41	41	32	48	50	50	55
115	chr01	381587	382223	636	*	55	47	64	0.192745	0.799263	49	47	55	38	74	68	48	66
116	chr01	382336	382545	209	*	15	15	16	-0.20138	0.914344	23	13	13	13	17	18	13	16
117	chr01	382801	383162	361	*	30	26	35	0.190764	0.871522	27	23	20	34	38	40	28	35
118	chr01	386499	386862	363	*	32	26	37	0.279295	0.760408	28	27	28	22	32	47	34	38
119	chr01	395087	395564	477	*	43	42	44	-0.183251	0.838578	49	36	47	39	43	41	45	49
120	chr01	396302	396870	568	*	65	58	73	0.0923952	0.921386	57	61	58	57	69	77	65	83
121	chr01	397059	397245	186	*	25	23	26	-0.103883	0.95192	26	19	25	25	34	28	18	25
122	chr01	400182	400665	483	*	39	36	43	-0.00664735	0.997036	40	37	35	34	48	47	44	33
123	chr01	402395	402592	197	*	25	27	23	-0.470002	0.547625	27	32	23	27	16	25	24	28
124	chr01	405122	405764	642	*	51	44	58	0.156885	0.853395	43	43	52	40	60	67	54	54
125	chr01	406509	407203	694	*	26	29	24	-0.498445	0.488896	35	28	26	27	27	18	23	29
126	chr01	407313	407469	156	*	15	16	14	-0.389293	0.772466	12	14	16	22	15	17	12	14
127	chr01	410692	411030	338	*	31	25	37	0.297319	0.742687	24	29	31	19	36	48	32	34
128	chr01	412406	412865	459	*	66	55	78	0.262009	0.613509	49	51	55	66	78	87	73	76
129	chr01	415896	416230	334	*	31	32	31	-0.269594	0.774999	31	30	39	28	30	42	26	28
130	chr01	416324	416512	188	*	17	16	19	0.0245042	0.992463	19	17	16	12	23	20	19	15
131	chr01	420274	420635	361	*	85	70	100	0.258697	0.577915	83	61	67	71	109	117	72	103
132	chr01	421408	421796	388	*	37	30	44	0.283784	0.738257	33	31	30	29	36	54	54	33
133	chr01	422390	422757	367	*	45	38	51	0.166028	0.855003	38	37	39	41	60	52	44	50
134	chr01	431221	431693	472	*	29	24	34	0.252479	0.821928	21	27	24	25	25	35	48	28
135	chr01	437025	437967	942	*	128	112	144	0.112577	0.845961	102	128	121	99	116	174	129	157
136	chr01	449837	450479	642	*	29	25	33	0.123813	0.933268	22	20	28	33	37	33	29	34
137	chr01	450619	450806	187	*	17	14	20	0.265447	0.869843	15	17	17	9	29	28	11	15
138	chr01	452838	453000	162	*	16	15	18	-0.0137556	0.996305	10	18	16	18	10	16	29	17
139	chr01	453329	453771	442	*	43	43	43	-0.243651	0.753811	34	48	49	42	42	48	35	48
140	chr01	454656	454861	205	*	30	25	35	0.199777	0.856379	25	26	27	25	39	34	30	37
141	chr01	457460	457707	247	*	41	34	48	0.234199	0.797788	45	33	36	24	56	60	32	45
142	chr01	458144	458793	649	*	23	26	21	-0.495967	0.544138	26	28	35	15	20	21	21	25
143	chr01	461382	461540	158	*	19	19	19	-0.297433	0.815404	21	25	16	17	22	18	17	19
144	chr01	478089	478510	421	*	83	85	82	-0.278287	0.495076	86	87	88	79	82	77	90	82
145	chr01	479471	480428	957	*	54	51	58	-0.0520404	0.96737	47	56	51	50	50	65	49	69
146	chr01	481569	481824	255	*	16	15	17	-0.00177779	0.99921	13	17	13	17	19	21	17	14
147	chr01	481882	482041	159	*	13	13	12	-0.352264	0.820227	12	11	18	14	15	13	12	11
148	chr01	482616	482853	237	*	32	29	35	0.0169886	0.993058	27	32	29	29	36	35	33	36
149	chr01	483718	483927	209	*	23	22	24	-0.123561	0.941416	23	24	21	22	23	29	18	28
150	chr01	486193	486374	181	*	16	18	14	-0.619344	0.497034	20	15	22	17	11	17	16	13
151	chr01	495429	496101	672	*	51	48	55	-0.0413884	0.975048	51	48	46	48	57	58	52	55
152	chr01	497114	497895	781	*	76	69	83	0.0299534	0.979879	78	74	69	56	82	98	75	80
153	chr01	498496	498827	331	*	29	27	31	-0.057359	0.973867	28	28	28	25	30	32	26	36
154	chr01	505498	505669	171	*	17	18	15	-0.450377	0.706072	14	23	26	10	12	20	18	13
155	chr01	505955	506172	217	*	22	21	23	-0.129548	0.941778	23	24	18	21	22	29	28	14
156	chr01	507115	507348	233	*	25	24	26	-0.0970264	0.958801	22	35	23	16	17	32	25	32
157	chr01	509212	509918	706	*	24	24	24	-0.211114	0.872274	22	23	20	31	28	20	26	24
158	chr01	510346	511077	731	*	69	60	77	0.111046	0.893228	68	58	62	55	78	88	68	77
159	chr01	513187	513628	441	*	20	17	23	0.151988	0.931163	22	19	15	14	24	25	24	19
160	chr01	514062	514433	371	*	16	13	19	0.266798	0.861823	12	11	17	14	19	23	18	17
161	chr01	523279	523915	636	*	97	92	102	-0.0891907	0.900944	105	85	89	90	109	110	92	100
162	chr01	527833	528377	544	*	97	91	104	-0.0570853	0.946558	93	90	96	87	112	102	102	100
163	chr01	529372	529556	184	*	23	24	21	-0.425799	0.63042	28	24	21	26	17	20	26	24
164	chr01	534484	534784	300	*	20	22	18	-0.580748	0.474794	17	18	26	30	18	18	19	17
165	chr01	537073	537735	662	*	25	27	23	-0.421152	0.612971	28	26	29	25	24	17	29	25
166	chr01	538490	538920	430	*	30	29	31	-0.147947	0.914909	28	32	23	34	21	37	32	35
167	chr01	539784	540061	277	*	22	27	18	-0.784007	0.183673	29	29	21	29	17	14	21	22
168	chr01	541341	541566	225	*	18	18	18	-0.261475	0.869473	29	12	21	11	20	14	16	22
169	chr01	541761	541933	172	*	19	17	21	0.0998937	0.962454	16	20	21	12	24	13	20	30
170	chr01	543531	543681	150	*	16	13	20	0.295893	0.838581	13	19	13	10	21	23	14	22
171	chr01	545505	545789	284	*	16	15	17	-0.062553	0.980044	18	19	15	11	19	14	22	16
172	chr01	546815	547223	408	*	62	53	72	0.195397	0.805915	56	70	43	43	80	78	44	86
173	chr01	549059	549321	262	*	24	26	22	-0.482828	0.550661	25	20	32	27	26	17	19	26
174	chr01	553024	554261	1237	*	41	37	45	0.0596899	0.966703	38	38	35	37	44	55	36	48
175	chr01	557764	558242	478	*	60	55	65	-0.00256853	0.998214	53	58	55	55	75	64	60	62
176	chr01	560158	560371	213	*	17	19	15	-0.604713	0.489618	20	22	17	18	15	18	13	14
177	chr01	560561	560872	311	*	18	17	18	-0.143671	0.940271	21	20	17	12	17	21	16	21
178	chr01	561174	561324	150	*	15	16	13	-0.487285	0.668128	16	17	17	15	12	18	11	14
179	chr01	561632	562159	527	*	71	65	78	0.0247052	0.983947	65	65	65	66	84	76	76	78
180	chr01	568553	568805	252	*	30	23	37	0.470067	0.512316	25	29	18	20	35	30	44	41
181	chr01	568845	569218	373	*	31	34	29	-0.474434	0.493636	28	44	29	35	18	39	25	34
182	chr01	570845	571300	455	*	47	37	58	0.40564	0.445623	36	37	33	42	65	69	40	59
183	chr01	572003	572250	247	*	24	24	23	-0.335936	0.735635	26	22	25	26	20	29	22	22
184	chr01	573900	574106	206	*	25	25	24	-0.313201	0.758999	27	26	32	18	23	26	23	26
185	chr01	575142	575508	366	*	30	29	31	-0.110579	0.939939	29	32	26	29	29	31	31	36
186	chr01	576518	576894	376	*	18	16	20	0.0478709	0.9848	13	12	17	25	25	16	18	23
187	chr01	577776	578058	282	*	25	25	24	-0.289131	0.78647	23	23	27	29	30	25	18	26
188	chr01	578341	578686	345	*	17	17	16	-0.301012	0.829408	20	17	19	14	18	15	21	13
189	chr01	579387	579695	308	*	20	20	20	-0.220767	0.882313	11	26	24	19	21	20	20	20
190	chr01	580631	581111	480	*	41	42	40	-0.296475	0.665474	45	42	42	40	47	41	33	42
191	chr01	581920	582704	784	*	22	18	26	0.264054	0.828007	18	19	20	17	22	28	28	27
192	chr01	582953	583458	505	*	32	27	37	0.242388	0.802671	25	33	25	25	36	41	39	35
193	chr01	584193	584539	346	*	34	33	36	-0.110051	0.93427	31	32	34	36	33	41	32	40
194	chr01	585620	585770	150	*	17	18	15	-0.473846	0.643994	17	18	20	19	15	15	15	18
195	chr01	587597	587890	293	*	27	24	30	0.0751169	0.96593	26	20	27	24	31	34	31	25
196	chr01	588733	588991	258	*	29	26	31	-0.00608121	0.997547	20	30	28	29	26	35	31	34
197	chr01	592788	593666	878	*	28	28	28	-0.256782	0.799989	32	29	26	27	28	32	27	26
198	chr01	593776	594179	403	*	30	28	32	-0.0631386	0.970912	32	31	25	25	35	35	32	26
199	chr01	594344	594581	237	*	19	16	23	0.277181	0.832229	13	18	16	18	23	21	24	25
200	chr01	595326	595814	488	*	24	20	28	0.188592	0.89105	25	21	19	18	31	28	24	29
201	chr01	598142	598883	741	*	58	51	65	0.0940585	0.926285	49	48	58	51	63	63	61	73
202	chr01	607850	608111	261	*	15	15	15	-0.191176	0.921386	18	13	17	13	20	11	18	14
203	chr01	608299	608616	317	*	23	21	25	0.00509296	0.998085	19	14	27	25	24	23	21	33
204	chr01	609151	609610	459	*	71	56	86	0.383822	0.334879	43	65	70	47	94	93	82	78
205	chr01	609870	610117	247	*	15	12	18	0.363993	0.795003	14	13	12	9	19	17	17	20
206	chr01	610991	611197	206	*	29	27	32	0.00414578	0.998142	32	30	22	25	28	32	39	30
207	chr01	612317	612496	179	*	21	20	22	-0.109118	0.953515	30	19	17	17	22	23	25	21
208	chr01	614405	614669	264	*	35	35	36	-0.212328	0.822245	31	42	35	34	33	40	33	39
209	chr01	614999	615362	363	*	19	19	19	-0.250507	0.860027	18	14	22	25	15	28	16	20
210	chr01	616158	616668	510	*	57	49	65	0.158964	0.847128	49	52	63	35	72	74	57	60
211	chr01	617411	617722	311	*	41	37	45	0.0657374	0.962411	34	39	42	33	46	42	42	53
212	chr01	621446	622521	1075	*	44	42	47	-0.0868953	0.94647	36	45	36	53	44	42	51	52
213	chr01	622748	623605	857	*	42	41	43	-0.187402	0.832832	42	41	44	40	43	55	36	40
214	chr01	623761	624098	337	*	18	16	19	-0.0428416	0.985747	17	14	19	17	20	19	17	21
215	chr01	625060	625462	402	*	22	22	21	-0.270351	0.826393	24	20	25	20	25	16	25	21
216	chr01	625532	625682	150	*	12	11	13	-0.0342069	0.990891	11	11	11	12	11	15	14	12
217	chr01	625888	626188	300	*	19	18	21	0.0130014	0.995747	17	19	20	16	25	22	18	21
218	chr01	627844	628244	400	*	20	20	20	-0.2573	0.847305	20	26	16	19	23	17	20	20
219	chr01	628615	628804	189	*	16	16	16	-0.244112	0.87719	17	15	16	17	13	19	16	17
220	chr01	629436	630127	691	*	37	32	42	0.176395	0.862697	34	29	38	27	44	43	43	41
221	chr01	630486	630703	217	*	19	20	18	-0.37275	0.736117	19	19	25	19	19	19	14	23
222	chr01	631115	631321	206	*	15	14	17	0.011217	0.996847	13	16	15	13	17	19	15	17
223	chr01	631539	631787	248	*	22	24	21	-0.435539	0.636567	29	30	21	16	20	22	16	26
224	chr01	632031	632202	171	*	19	20	19	-0.283741	0.829256	16	25	17	22	24	22	12	20
225	chr01	633341	633735	394	*	25	22	27	0.0154749	0.994261	21	27	20	23	28	35	27	19
226	chr01	634258	634917	659	*	21	22	20	-0.343092	0.7546	25	22	21	21	28	17	18	20
227	chr01	638528	638737	209	*	14	16	12	-0.567264	0.601185	16	12	21	15	11	13	16	11
228	chr01	638791	639677	886	*	80	63	96	0.360329	0.317075	60	62	59	73	89	102	91	104
229	chr01	645241	646066	825	*	68	63	73	-0.0285227	0.982606	65	63	54	70	78	67	77	70
230	chr01	647135	647571	436	*	29	28	30	-0.13081	0.926019	26	31	31	24	30	33	28	30
231	chr01	649946	650402	456	*	21	17	24	0.278186	0.823955	18	19	18	14	21	28	23	27
232	chr01	651729	652011	282	*	36	34	38	-0.0664065	0.964832	30	33	33	40	35	45	33	41
233	chr01	653984	654157	173	*	16	15	17	-0.0770183	0.973722	19	14	14	16	18	22	12	19
234	chr01	656644	657082	438	*	37	35	39	-0.0888249	0.948414	38	39	36	28	35	46	34	42
235	chr01	657716	658192	476	*	42	37	47	0.115173	0.922641	37	31	36	44	41	56	47	46
236	chr01	658562	659022	460	*	90	85	95	-0.0678042	0.937751	83	81	91	85	94	87	103	99
237	chr01	659847	660151	304	*	22	22	22	-0.259255	0.841017	19	32	17	21	29	21	16	22
238	chr01	672160	672503	343	*	75	67	83	0.0605866	0.9521	76	70	69	56	71	89	87	87
239	chr01	672993	673242	249	*	18	20	16	-0.518873	0.572573	22	23	19	16	15	18	17	16
240	chr01	673341	673936	595	*	64	60	69	-0.0579828	0.958836	60	61	58	64	82	64	69	61
241	chr01	674938	675134	196	*	22	19	25	0.139234	0.934868	16	24	18	21	35	23	19	26
242	chr01	676440	677005	565	*	75	67	83	0.0729036	0.941252	58	73	74	64	69	82	85	98
243	chr01	685147	685752	605	*	53	42	64	0.361493	0.466479	44	46	42	37	60	71	58	68
64195	chr07	26695123	26695319	196	*	12	3	21	2.50854	0.000183446	5	1	5	2	27	15	27	44
245	chr01	687988	688183	195	*	33	24	43	0.598072	0.260405	31	24	22	19	42	44	38	48
246	chr01	690392	690601	209	*	13	12	14	-0.0642993	0.982532	12	9	14	15	13	21	9	14
247	chr01	715855	716461	606	*	106	95	117	0.0543243	0.946938	95	97	100	90	123	116	114	116
248	chr01	719331	719690	359	*	54	47	62	0.147675	0.865854	44	43	44	58	68	59	53	68
249	chr01	723239	723711	472	*	35	36	33	-0.35655	0.615527	32	45	34	35	27	41	30	37
250	chr01	725289	725493	204	*	12	12	12	-0.302957	0.863899	11	12	17	10	12	15	11	10
251	chr01	726385	726857	472	*	77	64	91	0.26819	0.552631	58	67	70	62	99	87	81	99
252	chr01	727518	727906	388	*	27	28	26	-0.361396	0.671838	29	28	28	28	24	24	24	32
253	chr01	728083	728233	150	*	14	15	13	-0.395176	0.7814	20	12	10	18	15	12	15	12
254	chr01	730839	731019	180	*	15	12	18	0.319868	0.840542	11	16	14	9	18	28	19	9
255	chr01	737893	738501	608	*	86	78	95	0.0426699	0.965828	72	83	78	79	94	101	98	87
256	chr01	738598	738925	327	*	21	20	23	-0.0425333	0.98522	23	19	22	16	33	22	19	18
257	chr01	741578	742039	461	*	73	61	84	0.209649	0.707799	56	72	64	55	79	95	76	88
258	chr01	749244	750228	984	*	99	90	108	0.023369	0.982606	94	88	89	91	110	104	107	114
259	chr01	750488	750807	319	*	21	20	23	-0.0230671	0.991962	24	23	15	18	19	25	27	22
260	chr01	754465	754626	161	*	17	19	15	-0.517929	0.601185	18	22	16	20	22	17	10	14
261	chr01	763516	763855	339	*	51	42	61	0.282515	0.673103	43	32	47	47	68	61	42	73
262	chr01	766806	767204	398	*	25	21	29	0.241261	0.837404	21	20	20	23	31	37	21	29
263	chr01	774146	774648	502	*	89	73	106	0.290782	0.490424	76	58	71	88	100	129	85	112
264	chr01	781480	781760	280	*	17	17	17	-0.232927	0.886926	12	21	21	16	20	13	23	14
265	chr01	785514	785744	230	*	20	16	25	0.408674	0.68614	14	21	17	13	29	27	24	22
266	chr01	788507	788840	333	*	18	19	17	-0.409662	0.720347	23	14	22	17	19	22	13	14
267	chr01	795538	795713	175	*	16	11	21	0.617868	0.528106	14	9	10	14	21	31	15	19
268	chr01	796120	796370	250	*	28	20	37	0.592762	0.360834	11	20	25	27	39	40	40	29
269	chr01	796535	796750	215	*	19	17	21	0.0767854	0.971755	22	17	16	13	23	23	17	22
270	chr01	797764	798417	653	*	55	42	68	0.426554	0.331867	36	48	36	51	73	69	63	67
271	chr01	798505	798685	180	*	13	12	13	-0.181421	0.941326	11	9	17	14	5	11	14	23
272	chr01	800710	800896	186	*	12	14	10	-0.641005	0.620046	16	12	17	11	4	7	19	12
273	chr01	803638	803862	224	*	26	24	28	0.00542053	0.997836	22	24	25	26	35	22	27	31
274	chr01	806831	806999	168	*	20	17	23	0.142211	0.936204	14	16	22	19	24	28	17	24
275	chr01	811916	812310	394	*	48	50	47	-0.311861	0.60125	48	43	58	51	57	53	42	39
276	chr01	833968	834443	475	*	129	112	146	0.137552	0.778575	99	139	115	97	145	154	138	148
277	chr01	843501	843731	230	*	17	17	18	-0.134197	0.947085	18	14	20	16	18	16	25	14
278	chr01	847733	848502	769	*	91	79	103	0.139574	0.823572	79	102	72	66	103	105	103	104
279	chr01	855661	855811	150	*	13	14	13	-0.31605	0.851231	7	13	22	14	12	12	15	14
280	chr01	855872	856418	546	*	107	97	117	0.0308529	0.973883	102	109	101	77	118	125	109	118
281	chr01	860588	860775	187	*	18	17	19	-0.041166	0.986512	13	15	18	22	23	17	24	14
282	chr01	861548	861788	240	*	22	19	26	0.221062	0.865845	21	19	20	17	25	26	29	26
283	chr01	869640	870176	536	*	90	78	103	0.15273	0.797231	82	85	73	74	121	96	88	108
284	chr01	904537	904763	226	*	21	18	24	0.131219	0.97547	20	12	25	17	55	11	16	14
285	chr01	905760	906178	418	*	60	44	75	0.502107	0.221181	44	31	60	44	91	84	59	67
286	chr01	911353	911543	190	*	30	28	31	-0.0969	0.949803	28	31	28	27	35	27	27	37
287	chr01	912779	912929	150	*	19	17	21	0.0391461	0.987283	17	13	22	17	25	17	13	29
288	chr01	913651	913810	159	*	18	14	21	0.319921	0.805918	13	14	19	13	20	21	21	25
289	chr01	914110	914260	150	*	15	12	17	0.189625	0.927089	14	15	15	7	15	21	10	23
290	chr01	915016	915227	211	*	26	26	27	-0.190439	0.878368	24	31	27	23	26	34	24	25
291	chr01	915487	916362	875	*	33	31	36	-0.041272	0.981788	29	39	32	26	38	43	31	33
292	chr01	923230	923932	702	*	28	24	33	0.225574	0.838923	23	24	22	28	37	32	38	27
293	chr01	926574	926783	209	*	16	17	16	-0.306026	0.825619	17	15	20	17	17	14	14	21
294	chr01	928385	929465	1080	*	104	85	123	0.281493	0.403751	76	90	92	85	123	125	116	129
295	chr01	934152	934453	301	*	21	21	21	-0.225973	0.867749	22	20	21	21	18	25	23	19
296	chr01	934670	935192	522	*	101	90	113	0.0838618	0.914109	93	87	112	69	115	113	112	112
297	chr01	935481	935631	150	*	17	15	18	0.0540877	0.982606	14	16	14	17	20	20	17	18
298	chr01	940374	940587	213	*	13	14	13	-0.326781	0.8451	14	9	23	10	13	18	11	11
299	chr01	953712	954016	304	*	23	16	30	0.672309	0.327467	21	12	19	13	36	33	21	33
300	chr01	957046	957599	553	*	86	65	106	0.45196	0.12257	59	81	62	61	98	107	102	118
301	chr01	960464	960761	297	*	18	15	20	0.198086	0.907217	14	18	17	12	19	29	18	17
302	chr01	961446	961690	244	*	23	26	20	-0.617249	0.361485	25	30	25	24	23	16	21	20
303	chr01	965601	966218	617	*	78	65	91	0.242496	0.625578	55	60	75	71	89	101	74	102
304	chr01	972985	973365	380	*	21	18	23	0.0984056	0.961891	18	28	12	17	16	27	19	33
305	chr01	994227	994516	289	*	60	47	73	0.406718	0.320103	50	43	51	44	77	78	70	70
306	chr01	996819	997392	573	*	27	25	29	-0.0512446	0.978674	26	22	26	28	29	38	22	28
307	chr01	997632	998197	565	*	38	40	37	-0.326264	0.642344	41	39	35	45	30	38	36	47
308	chr01	998289	998573	284	*	20	17	24	0.215808	0.893259	11	16	17	26	21	37	16	23
309	chr01	1001882	1002171	289	*	59	46	73	0.424645	0.309227	40	56	43	46	84	74	58	78
310	chr01	1002395	1002558	163	*	16	12	19	0.345695	0.807659	13	15	14	9	18	26	12	21
311	chr01	1007079	1007692	613	*	67	64	70	-0.121624	0.881466	64	67	70	57	80	60	69	71
312	chr01	1008161	1008897	736	*	34	29	39	0.171268	0.878622	30	29	35	23	34	47	36	39
313	chr01	1009482	1009874	392	*	32	27	36	0.142187	0.911962	32	27	26	26	38	39	36	32
314	chr01	1011065	1011294	229	*	19	16	23	0.21255	0.890002	17	13	23	14	26	25	19	22
315	chr01	1013798	1014075	277	*	16	14	19	0.14714	0.940849	13	15	14	16	22	18	17	19
316	chr01	1015297	1015808	511	*	58	54	63	-0.0204705	0.988263	53	61	56	47	62	64	56	71
317	chr01	1015926	1016159	233	*	22	20	24	0.0345521	0.987292	23	19	21	17	27	25	22	23
318	chr01	1019031	1019239	208	*	16	18	15	-0.56423	0.55011	22	15	18	20	15	13	15	17
319	chr01	1019306	1020155	849	*	83	80	87	-0.124925	0.855145	86	82	70	83	89	88	95	76
320	chr01	1029453	1029904	451	*	17	17	17	-0.307499	0.825805	22	11	17	21	16	19	19	14
321	chr01	1030050	1030350	300	*	18	21	16	-0.608338	0.458143	16	20	27	22	14	19	15	18
322	chr01	1032649	1033672	1023	*	62	62	62	-0.253232	0.64925	61	62	58	69	65	55	59	69
323	chr01	1034635	1035015	380	*	45	40	50	0.100633	0.93111	39	44	42	35	54	54	46	49
324	chr01	1036354	1036722	368	*	26	24	29	0.0375191	0.985101	27	21	23	26	32	32	27	27
325	chr01	1037844	1038199	355	*	40	41	40	-0.25794	0.739067	41	41	39	43	37	37	43	45
326	chr01	1039626	1040033	407	*	27	27	27	-0.241805	0.829613	26	33	34	17	30	30	23	27
327	chr01	1041374	1041571	197	*	19	17	21	-0.000284583	0.999877	17	19	20	15	23	26	23	12
328	chr01	1041685	1042166	481	*	22	18	26	0.304916	0.795173	15	21	17	19	28	21	24	32
329	chr01	1043661	1043974	313	*	17	15	20	0.208864	0.899596	16	18	11	15	23	19	19	21
330	chr01	1044440	1044794	354	*	19	17	21	0.0511856	0.982606	16	23	19	13	23	24	19	21
331	chr01	1045898	1046655	757	*	69	65	73	-0.0814756	0.931136	63	65	73	62	74	74	68	78
332	chr01	1047161	1047323	162	*	18	19	17	-0.396108	0.731188	20	16	19	23	22	14	21	13
333	chr01	1052327	1052597	270	*	17	15	19	0.14228	0.943105	15	15	16	14	22	15	24	17
334	chr01	1053260	1053735	475	*	32	29	36	0.0699546	0.965436	30	35	22	29	34	39	37	34
335	chr01	1054148	1054926	778	*	80	74	87	-0.0131841	0.990966	65	71	85	76	83	93	90	82
336	chr01	1054963	1055344	381	*	21	21	20	-0.275417	0.826193	18	26	18	23	17	21	20	25
337	chr01	1059841	1060013	172	*	17	14	20	0.197013	0.912641	18	19	14	8	24	20	16	20
338	chr01	1061578	1061788	210	*	20	18	23	0.137278	0.939187	19	17	19	17	29	25	15	25
339	chr01	1062883	1063246	363	*	29	29	30	-0.229166	0.830148	23	35	33	28	34	27	24	35
340	chr01	1063722	1063952	230	*	18	15	21	0.25671	0.862583	15	22	11	13	18	24	25	19
341	chr01	1066043	1066491	448	*	73	71	75	-0.168432	0.804039	71	65	89	61	92	70	66	73
342	chr01	1066637	1066917	280	*	21	19	23	0.0177026	0.993785	19	23	16	19	21	23	27	21
343	chr01	1068865	1069165	300	*	30	27	34	0.0776723	0.962628	29	31	26	23	22	42	37	35
344	chr01	1069717	1070090	373	*	30	26	34	0.120897	0.932088	29	24	26	28	36	40	30	32
345	chr01	1070836	1071210	374	*	32	31	33	-0.152652	0.900056	33	30	30	31	35	35	34	28
346	chr01	1071543	1072045	502	*	41	34	49	0.252797	0.742959	37	35	34	33	52	48	43	53
347	chr01	1076361	1076594	233	*	16	17	15	-0.435985	0.73022	10	17	20	23	9	14	18	20
348	chr01	1083069	1083219	150	*	15	16	14	-0.398553	0.775244	8	24	19	15	11	18	18	12
349	chr01	1084075	1084288	213	*	21	20	22	-0.0888688	0.963144	17	24	21	18	22	25	20	22
350	chr01	1085001	1085418	417	*	53	51	55	-0.119664	0.900056	54	53	47	50	61	51	53	57
351	chr01	1086675	1086881	206	*	16	14	18	0.176358	0.926285	15	13	12	16	22	17	14	22
352	chr01	1087105	1087411	306	*	26	23	28	0.0330844	0.986551	25	25	26	19	30	31	27	27
353	chr01	1087574	1088080	506	*	39	35	43	0.042271	0.978876	37	32	36	36	47	45	38	42
354	chr01	1088181	1088951	770	*	25	22	28	0.110355	0.947213	19	27	20	24	34	31	27	23
355	chr01	1091949	1092120	171	*	14	16	11	-0.70743	0.451691	15	14	18	18	13	9	13	12
356	chr01	1093367	1093625	258	*	34	29	38	0.116546	0.932867	30	27	38	24	42	46	31	34
357	chr01	1094623	1095474	851	*	34	29	39	0.147079	0.903359	31	38	24	26	37	45	35	39
358	chr01	1096073	1096762	689	*	24	24	24	-0.225814	0.853915	25	30	23	19	26	23	22	27
359	chr01	1096948	1097345	397	*	34	33	34	-0.21185	0.827752	31	33	39	32	35	38	31	34
360	chr01	1103525	1104291	766	*	83	76	90	-0.0100848	0.993371	79	69	84	75	91	96	82	92
361	chr01	1106466	1106661	195	*	17	17	18	-0.181354	0.917356	19	18	17	16	15	20	19	19
362	chr01	1108597	1109620	1023	*	36	29	43	0.295758	0.704516	29	35	29	26	46	48	36	43
363	chr01	1116397	1116578	181	*	19	18	20	-0.129534	0.949974	25	17	15	17	20	34	9	18
364	chr01	1116794	1117396	602	*	54	48	61	0.0826837	0.949924	54	67	36	37	47	88	49	60
365	chr01	1117902	1118440	538	*	96	86	107	0.0709687	0.936273	86	88	103	68	112	108	81	128
366	chr01	1119524	1119684	160	*	10	14	7	-1.32223	0.0952584	14	11	19	15	5	8	4	11
367	chr01	1122508	1122709	201	*	22	17	27	0.456507	0.620034	21	16	15	16	26	40	23	22
368	chr01	1126942	1127092	150	*	15	18	13	-0.687527	0.447117	12	19	23	18	11	19	12	11
369	chr01	1127256	1127573	317	*	25	25	25	-0.213623	0.860974	24	28	26	23	33	23	22	25
370	chr01	1129494	1130099	605	*	127	112	142	0.100544	0.853162	110	115	122	103	144	156	134	137
371	chr01	1132505	1133088	583	*	59	59	60	-0.217931	0.728604	64	61	55	57	58	63	62	58
372	chr01	1155029	1155207	178	*	22	20	25	0.108727	0.959204	21	14	14	31	12	27	32	31
373	chr01	1158119	1158735	616	*	26	25	26	-0.186357	0.887635	24	22	27	30	31	25	30	21
374	chr01	1159771	1160011	240	*	15	17	13	-0.639987	0.510231	28	14	14	15	13	14	13	14
375	chr01	1160851	1161043	192	*	18	12	23	0.708761	0.375342	11	15	12	11	25	29	18	23
376	chr01	1164384	1164764	380	*	52	44	61	0.236987	0.731542	40	55	43	38	58	60	57	70
377	chr01	1168742	1169171	429	*	19	19	18	-0.31453	0.802897	24	17	20	18	16	19	24	16
378	chr01	1170594	1171737	1143	*	89	73	106	0.296365	0.417944	76	75	74	68	115	113	96	102
379	chr01	1172145	1172578	433	*	21	19	24	0.095444	0.96012	18	21	21	16	25	25	23	23
380	chr01	1179239	1179686	447	*	71	66	76	-0.0385948	0.973099	66	68	61	70	79	75	80	71
381	chr01	1181137	1181290	153	*	17	17	16	-0.290956	0.837057	20	17	16	16	16	21	11	19
382	chr01	1182300	1182572	272	*	20	18	22	-0.0120021	0.996094	19	19	14	23	18	23	23	24
383	chr01	1183049	1183552	503	*	103	99	107	-0.130844	0.812496	97	98	108	94	111	110	99	109
384	chr01	1188121	1188296	175	*	15	14	17	0.0173352	0.995043	14	16	14	13	14	17	22	15
385	chr01	1190139	1191193	1054	*	59	59	60	-0.206457	0.756377	51	72	56	57	66	62	51	63
386	chr01	1191920	1192244	324	*	17	17	17	-0.204813	0.900924	18	15	19	17	19	19	13	20
387	chr01	1193940	1194215	275	*	25	20	29	0.260456	0.8203	23	18	17	25	29	33	24	32
388	chr01	1194364	1194657	293	*	40	38	42	-0.0916498	0.94315	39	38	35	41	44	42	37	47
389	chr01	1197800	1197970	170	*	17	16	18	-0.0958231	0.965896	21	20	15	10	14	20	17	22
390	chr01	1198002	1198432	430	*	24	22	27	0.0479764	0.982141	24	19	18	27	32	30	23	23
391	chr01	1198505	1198916	411	*	16	17	16	-0.33331	0.804214	14	16	19	19	19	18	13	14
392	chr01	1203403	1204409	1006	*	64	63	65	-0.203592	0.743023	67	67	55	65	69	67	64	61
393	chr01	1205598	1206104	506	*	43	39	48	0.0467201	0.973883	37	43	38	40	47	48	45	53
394	chr01	1207543	1207705	162	*	18	15	21	0.173981	0.921714	12	15	19	17	22	22	23	17
395	chr01	1208123	1208273	150	*	15	14	17	-0.0119054	0.996751	14	15	12	17	14	17	18	19
396	chr01	1209117	1209397	280	*	40	38	41	-0.133386	0.903962	35	44	40	36	44	39	38	46
397	chr01	1209697	1210121	424	*	61	62	61	-0.247386	0.657372	61	60	64	63	68	59	63	57
398	chr01	1214565	1214822	257	*	23	21	25	-0.00925704	0.996847	21	22	19	23	27	26	23	24
399	chr01	1215348	1215987	639	*	52	48	56	-0.0345161	0.980952	49	48	55	43	57	51	51	66
400	chr01	1216691	1216993	302	*	29	26	31	0.0051558	0.997806	22	29	26	30	34	31	30	32
401	chr01	1217551	1217739	188	*	11	14	9	-0.796747	0.445895	15	10	19	12	10	8	13	7
402	chr01	1219643	1220036	393	*	48	43	53	0.0429281	0.975285	43	46	47	38	49	58	52	53
403	chr01	1221537	1221834	297	*	29	27	31	-0.0320631	0.986339	23	31	27	27	32	32	26	35
404	chr01	1222683	1222833	150	*	11	14	8	-0.971796	0.339694	7	17	20	13	5	5	13	11
405	chr01	1223333	1223625	292	*	15	17	13	-0.628409	0.525179	11	19	23	18	13	11	19	11
406	chr01	1223821	1224356	535	*	42	34	49	0.268926	0.724067	43	36	30	30	45	50	50	53
407	chr01	1230397	1230781	384	*	58	53	63	0.00303293	0.998085	58	48	54	54	67	65	56	66
408	chr01	1231748	1232632	884	*	112	107	118	-0.0963742	0.87911	120	110	100	98	121	113	124	115
409	chr01	1237636	1237791	155	*	16	14	17	0.00516138	0.99822	13	21	13	12	27	13	11	19
410	chr01	1237974	1238290	316	*	61	52	70	0.173541	0.81515	51	63	45	51	74	85	54	68
411	chr01	1238572	1238722	150	*	17	16	18	-0.0978963	0.963796	16	16	17	16	14	22	15	21
412	chr01	1239758	1239934	176	*	15	16	14	-0.374029	0.786274	14	19	21	11	11	14	19	15
413	chr01	1240188	1240378	190	*	16	17	15	-0.438492	0.708505	16	20	22	12	20	14	14	13
414	chr01	1240874	1241055	181	*	15	14	16	-0.0996517	0.967398	19	13	20	7	14	15	15	21
415	chr01	1243240	1243466	226	*	22	23	21	-0.389446	0.694728	25	22	17	30	26	20	21	18
416	chr01	1243644	1243893	249	*	20	20	20	-0.247339	0.856281	22	20	15	24	22	21	14	24
417	chr01	1249774	1250069	295	*	40	31	49	0.415047	0.49101	32	24	30	39	45	63	44	46
418	chr01	1250862	1251913	1051	*	42	36	47	0.134574	0.904041	42	31	37	37	57	48	49	37
419	chr01	1252265	1252878	613	*	39	35	44	0.0732983	0.95915	38	33	29	41	43	49	36	48
420	chr01	1253040	1253252	212	*	23	24	22	-0.385606	0.724376	23	23	28	24	11	17	33	27
421	chr01	1253408	1253640	232	*	27	24	31	0.126215	0.932952	24	29	23	21	29	32	34	30
422	chr01	1253986	1254199	213	*	22	21	23	-0.138753	0.936904	15	17	26	29	27	30	17	20
423	chr01	1265212	1265362	150	*	18	18	19	-0.13035	0.947376	19	20	15	18	12	28	20	18
424	chr01	1265991	1266430	439	*	41	38	45	-0.0165529	0.992463	36	34	50	34	46	41	38	55
425	chr01	1267115	1267614	499	*	62	54	70	0.126536	0.8855	50	70	43	54	76	72	70	62
426	chr01	1267876	1268189	313	*	28	23	34	0.30819	0.757266	15	21	27	30	38	32	38	28
427	chr01	1268284	1268823	539	*	52	38	65	0.537205	0.162818	34	37	42	40	59	77	61	66
428	chr01	1283068	1283293	225	*	21	17	25	0.320064	0.790225	18	14	15	21	24	35	21	21
429	chr01	1291032	1291266	234	*	27	24	31	0.142282	0.926285	23	18	34	22	31	25	40	30
430	chr01	1291390	1291754	364	*	30	27	33	0.0833846	0.958836	24	32	28	24	30	33	37	35
431	chr01	1291990	1292486	496	*	69	55	83	0.356307	0.401783	54	63	52	51	103	77	75	78
432	chr01	1292667	1292827	160	*	18	14	21	0.317028	0.809566	15	13	18	13	25	20	17	25
433	chr01	1293794	1294179	385	*	38	34	41	0.0133906	0.993782	37	32	41	29	42	43	38	43
434	chr01	1294758	1294976	218	*	32	31	33	-0.135411	0.927089	34	45	24	21	28	47	24	35
435	chr01	1297777	1298145	368	*	88	77	100	0.128939	0.867813	83	63	92	70	115	125	63	98
436	chr01	1301168	1301732	564	*	32	34	30	-0.432923	0.502932	33	38	33	33	32	29	28	31
437	chr01	1305641	1305843	202	*	23	21	26	0.0869593	0.964342	18	29	14	23	25	21	32	27
438	chr01	1308702	1309281	579	*	73	59	86	0.307735	0.492201	69	57	56	55	79	97	94	77
439	chr01	1326317	1326776	459	*	43	34	52	0.377196	0.556079	27	43	42	25	61	63	36	51
440	chr01	1327090	1327388	298	*	49	44	54	0.0533521	0.972453	39	43	57	38	33	77	45	63
441	chr01	1327575	1327769	194	*	19	17	20	-0.0151795	0.995369	11	14	23	23	19	17	19	28
442	chr01	1343165	1343553	388	*	73	65	82	0.0810954	0.930417	58	75	73	56	83	92	72	81
443	chr01	1343929	1344345	416	*	88	81	96	-0.01031	0.993158	78	78	86	85	103	90	89	102
444	chr01	1346381	1346899	518	*	34	31	36	-0.0319149	0.985378	30	37	29	31	37	39	33	38
445	chr01	1348648	1348956	308	*	36	31	41	0.147958	0.90671	33	38	33	22	44	59	28	35
72473	chr09	5067619	5067784	165	*	13	4	23	2.11141	0.000337722	5	3	6	4	28	21	21	81
447	chr01	1355618	1356066	448	*	32	21	43	0.785748	0.126177	25	19	27	13	58	50	31	33
448	chr01	1360426	1360755	329	*	15	15	14	-0.289122	0.86049	11	11	15	24	16	11	16	16
449	chr01	1361692	1361884	192	*	20	20	21	-0.139789	0.93585	17	19	19	25	20	23	20	23
450	chr01	1362138	1362720	582	*	82	71	93	0.137226	0.845025	69	83	68	65	93	111	64	104
451	chr01	1362895	1363244	349	*	25	24	26	-0.125327	0.944359	22	24	16	37	30	21	36	20
452	chr01	1364876	1365233	357	*	51	42	59	0.242957	0.738257	49	42	43	36	73	61	60	44
453	chr01	1366726	1366919	193	*	13	14	12	-0.448201	0.752242	8	16	21	13	14	8	13	15
454	chr01	1399684	1399958	274	*	36	40	33	-0.527159	0.299675	45	35	44	38	32	32	31	38
455	chr01	1400750	1401067	317	*	18	21	15	-0.705007	0.33386	21	21	24	21	17	12	16	18
456	chr01	1401534	1402665	1131	*	40	38	41	-0.132755	0.90671	44	40	37	33	40	44	46	36
457	chr01	1403175	1403701	526	*	40	37	44	-0.00250441	0.99855	35	39	36	39	48	45	42	41
458	chr01	1404507	1404928	421	*	24	22	27	0.036548	0.985807	20	25	25	20	28	27	29	25
459	chr01	1408486	1409135	649	*	47	42	51	0.0318532	0.983148	46	44	44	37	55	58	48	46
460	chr01	1409621	1410009	388	*	17	17	16	-0.328122	0.800866	21	18	17	15	18	18	14	17
461	chr01	1412889	1414108	1219	*	64	60	67	-0.0723838	0.945883	57	57	56	71	67	65	71	68
462	chr01	1421429	1421981	552	*	120	96	145	0.354086	0.20537	82	99	99	104	149	183	112	139
463	chr01	1429639	1430003	364	*	27	27	27	-0.212744	0.86652	19	35	23	31	33	20	23	34
464	chr01	1432747	1433108	361	*	28	28	28	-0.244077	0.821755	31	23	28	32	24	28	25	37
465	chr01	1433801	1433951	150	*	17	19	14	-0.670747	0.415849	21	18	19	21	13	21	11	14
466	chr01	1434452	1434824	372	*	29	26	32	0.0547819	0.976356	23	25	23	33	41	30	27	30
467	chr01	1436446	1437196	750	*	22	21	24	-0.0843816	0.963936	24	19	23	20	24	24	22	26
468	chr01	1437300	1437464	164	*	13	17	10	-0.889515	0.327284	11	15	25	17	8	6	17	12
469	chr01	1437505	1437655	150	*	17	16	18	-0.130299	0.949466	18	18	14	17	19	11	23	19
470	chr01	1437946	1438422	476	*	42	40	44	-0.101504	0.935698	42	48	34	38	49	35	49	45
471	chr01	1438595	1439474	879	*	49	46	53	-0.0344495	0.981581	53	42	44	46	50	57	47	60
472	chr01	1443657	1444179	522	*	92	79	105	0.15224	0.797111	63	84	93	79	114	119	88	99
473	chr01	1445287	1445605	318	*	16	20	13	-0.788121	0.306912	17	21	17	25	20	14	9	12
93307	chr12	27052256	27052562	306	*	11	4	19	1.96232	0.00415243	5	4	7	1	20	19	24	18
475	chr01	1446072	1446253	181	*	13	16	11	-0.743181	0.462431	22	13	19	10	8	8	14	15
476	chr01	1446467	1447048	581	*	51	47	55	-0.00376375	0.997945	51	50	41	46	58	48	69	46
477	chr01	1483944	1484198	254	*	15	14	16	-0.0586186	0.982606	17	13	15	12	16	19	10	20
478	chr01	1484544	1484964	420	*	23	20	27	0.134476	0.933995	17	20	25	21	25	33	23	27
479	chr01	1485402	1485721	319	*	19	20	18	-0.450087	0.646697	22	19	23	19	24	17	13	18
480	chr01	1485973	1486125	152	*	17	17	16	-0.280327	0.847294	15	18	15	21	17	13	20	17
481	chr01	1486816	1487294	478	*	25	23	27	-0.0444466	0.982644	23	28	18	26	28	29	27	25
482	chr01	1489819	1490359	540	*	80	74	86	-0.0275257	0.980831	74	80	75	70	89	88	80	90
483	chr01	1496325	1496659	334	*	61	52	70	0.189059	0.806318	46	64	47	52	49	84	64	85
484	chr01	1497657	1497843	186	*	13	13	12	-0.348102	0.846219	11	9	28	7	14	12	11	14
485	chr01	1498749	1499153	404	*	36	35	37	-0.15656	0.893361	34	31	37	38	35	29	46	38
486	chr01	1507955	1508398	443	*	104	94	114	0.036518	0.968284	95	101	94	86	118	117	112	109
487	chr01	1513876	1514263	387	*	29	29	29	-0.217682	0.837388	27	29	31	30	30	30	29	30
488	chr01	1514771	1515323	552	*	56	52	61	-0.0121259	0.993415	56	49	58	46	58	62	62	63
489	chr01	1515642	1515927	285	*	32	30	34	-0.052658	0.974702	33	31	27	30	37	34	34	33
490	chr01	1516943	1517389	446	*	47	47	47	-0.258598	0.70502	37	51	49	54	48	51	43	47
491	chr01	1517897	1518357	460	*	28	27	30	-0.0832092	0.960135	33	27	27	22	31	35	24	32
492	chr01	1518611	1518897	286	*	16	15	18	0.0301704	0.990785	15	16	17	13	15	26	13	20
493	chr01	1521421	1521824	403	*	36	30	41	0.203451	0.837483	28	30	35	29	49	35	37	45
494	chr01	1531548	1531717	169	*	20	18	21	0.0125303	0.995923	22	19	19	13	20	21	21	25
495	chr01	1531926	1532370	444	*	35	32	37	-0.0188277	0.991789	37	36	33	23	29	51	32	39
496	chr01	1532726	1532992	266	*	43	36	50	0.210459	0.805139	40	43	33	30	57	54	44	45
497	chr01	1533764	1534314	550	*	102	84	120	0.266059	0.450843	86	84	87	82	118	137	106	122
498	chr01	1539017	1539258	241	*	14	16	13	-0.537564	0.634896	14	24	12	15	10	18	13	12
499	chr01	1539593	1540471	878	*	40	33	46	0.233245	0.790926	34	43	32	25	39	49	46	52
500	chr01	1540627	1541001	374	*	19	19	19	-0.20635	0.902348	16	19	25	17	12	30	24	13
501	chr01	1544056	1544298	242	*	18	15	21	0.242492	0.874061	17	14	19	10	18	23	18	25
502	chr01	1545241	1545592	351	*	27	24	30	0.0680947	0.970023	22	26	24	25	29	26	32	33
503	chr01	1546253	1546565	312	*	36	31	41	0.170382	0.873988	25	36	33	30	35	47	41	42
504	chr01	1547780	1548110	330	*	28	29	28	-0.265392	0.797846	27	36	26	27	24	34	34	22
505	chr01	1551402	1551765	363	*	30	30	31	-0.221492	0.837092	36	29	35	22	38	32	23	31
506	chr01	1558949	1559253	304	*	17	17	18	-0.13665	0.944968	13	18	24	14	19	16	19	20
507	chr01	1562275	1562654	379	*	43	32	55	0.542441	0.223409	34	33	32	29	53	63	44	61
508	chr01	1565223	1565563	340	*	23	23	24	-0.227173	0.86049	28	26	18	23	24	20	19	33
509	chr01	1565883	1566259	376	*	45	42	48	-0.0357711	0.981844	44	37	40	48	44	47	49	55
510	chr01	1567622	1567874	252	*	18	15	21	0.234743	0.878575	14	20	17	10	21	26	17	21
511	chr01	1568105	1568571	466	*	17	16	18	-0.0360117	0.988922	14	13	19	18	23	18	14	19
512	chr01	1570799	1571802	1003	*	78	74	82	-0.0862354	0.919061	73	75	74	75	90	84	80	77
513	chr01	1571904	1572075	171	*	13	16	11	-0.810321	0.351595	15	16	16	18	10	14	8	12
514	chr01	1576398	1576819	421	*	54	49	58	0.00177891	0.998901	57	44	51	46	55	69	53	58
515	chr01	1578051	1578738	687	*	97	84	110	0.137305	0.808641	79	84	90	86	115	110	105	111
516	chr01	1597491	1597933	442	*	66	53	79	0.337934	0.45529	44	62	51	55	84	77	66	90
517	chr01	1598159	1599188	1029	*	62	57	66	-0.0433451	0.971676	51	70	57	53	58	72	63	72
518	chr01	1606064	1606375	311	*	38	32	45	0.257307	0.769419	36	30	40	23	36	46	48	52
519	chr01	1606677	1606827	150	*	19	20	19	-0.335335	0.777522	21	16	22	22	18	18	17	23
520	chr01	1618009	1618394	385	*	34	29	40	0.203673	0.847944	31	26	37	23	36	55	33	36
521	chr01	1620614	1620807	193	*	17	14	20	0.309601	0.827879	12	15	20	10	19	16	26	22
522	chr01	1622959	1624632	1673	*	68	62	75	0.0284234	0.982532	63	53	67	66	80	80	64	77
523	chr01	1632790	1632991	201	*	15	11	19	0.479372	0.700874	15	10	10	12	16	14	28	19
524	chr01	1633714	1634500	786	*	41	41	41	-0.217192	0.802513	36	35	54	39	42	46	39	40
525	chr01	1640290	1640734	444	*	26	23	29	0.0849591	0.961488	17	27	24	25	30	38	25	24
526	chr01	1640953	1641686	733	*	27	24	31	0.138157	0.92512	25	23	29	20	37	28	34	27
527	chr01	1643536	1643750	214	*	11	15	8	-1.15382	0.148743	18	13	21	10	7	10	7	9
528	chr01	1644029	1645093	1064	*	75	65	85	0.14478	0.828007	68	68	60	66	80	94	78	91
529	chr01	1645666	1646052	386	*	20	21	20	-0.28949	0.811844	21	26	20	18	20	18	23	21
530	chr01	1651883	1652231	348	*	15	13	18	0.239493	0.894032	17	11	15	9	13	26	13	21
531	chr01	1653418	1653641	223	*	15	17	13	-0.596734	0.563684	19	16	22	11	15	9	13	16
532	chr01	1653923	1654639	716	*	90	74	107	0.284301	0.465343	61	79	77	81	118	104	105	102
533	chr01	1657033	1657388	355	*	48	45	50	-0.0956519	0.93512	44	55	33	51	50	58	43	52
534	chr01	1659047	1659498	451	*	46	41	50	0.0384549	0.981583	44	40	56	26	61	56	39	46
535	chr01	1666088	1666289	201	*	17	19	15	-0.551722	0.557723	16	17	28	17	17	18	14	14
536	chr01	1666672	1667188	516	*	101	89	114	0.109714	0.86172	77	104	95	82	124	123	104	106
537	chr01	1669062	1669413	351	*	17	14	20	0.23182	0.883849	13	15	15	16	16	26	23	17
538	chr01	1671474	1671962	488	*	42	42	43	-0.1905	0.831559	51	43	38	36	43	44	47	40
539	chr01	1672373	1672732	359	*	19	16	22	0.266964	0.845262	15	21	15	13	28	21	20	22
540	chr01	1673149	1673644	495	*	30	27	33	0.0436806	0.981923	24	25	31	29	44	31	29	29
541	chr01	1675690	1675974	284	*	22	19	24	0.0823183	0.965896	22	18	21	18	24	26	23	26
542	chr01	1676172	1676493	321	*	27	29	25	-0.443445	0.544404	30	30	30	27	28	30	21	23
543	chr01	1676728	1677500	772	*	31	31	31	-0.258742	0.786177	38	26	31	32	33	37	26	30
544	chr01	1678105	1678305	200	*	24	24	23	-0.31582	0.76057	26	24	25	24	20	22	23	29
545	chr01	1680791	1680978	187	*	14	16	12	-0.564407	0.601846	13	21	14	16	11	12	16	12
546	chr01	1681139	1681403	264	*	26	25	27	-0.117029	0.941326	24	25	27	24	22	29	28	30
547	chr01	1682397	1682749	352	*	47	41	53	0.133219	0.901319	50	38	47	31	66	43	50	56
548	chr01	1682858	1683086	228	*	26	24	28	0.00010066	0.999901	35	28	17	17	23	37	27	28
549	chr01	1685067	1685382	315	*	20	19	21	-0.138893	0.936925	22	20	17	20	26	21	18	20
550	chr01	1685756	1685916	160	*	21	19	22	-0.0201836	0.993361	16	21	25	16	25	24	19	23
551	chr01	1687937	1688875	938	*	30	29	32	-0.0904586	0.952883	28	28	32	28	34	33	27	35
552	chr01	1689959	1690278	319	*	45	39	52	0.146522	0.881035	40	43	43	33	44	55	51	58
553	chr01	1690377	1690703	326	*	28	25	30	0.00427828	0.998088	26	30	27	20	27	33	33	29
554	chr01	1691156	1691329	173	*	17	21	13	-0.853491	0.204421	23	21	22	18	14	15	14	12
555	chr01	1691484	1691746	262	*	18	18	18	-0.283745	0.834199	15	16	25	19	19	22	17	15
556	chr01	1694623	1695625	1002	*	55	49	62	0.0813388	0.940456	50	51	48	49	69	64	56	59
557	chr01	1695827	1696417	590	*	25	23	27	-0.0144787	0.994557	26	24	25	19	28	28	28	26
558	chr01	1698073	1698536	463	*	39	36	42	-0.0319482	0.984692	34	44	38	31	45	45	40	40
559	chr01	1699622	1699809	187	*	15	16	13	-0.487168	0.670712	15	15	18	17	12	16	10	17
560	chr01	1699930	1700505	575	*	22	23	21	-0.341335	0.746083	27	20	23	22	21	21	18	26
561	chr01	1703211	1703495	284	*	25	23	26	-0.0733117	0.967906	22	23	26	24	27	29	21	30
562	chr01	1705292	1705890	598	*	18	18	18	-0.261647	0.851794	20	20	21	13	17	21	18	17
563	chr01	1706151	1708733	2582	*	48	47	49	-0.181782	0.82238	47	50	46	47	51	48	50	49
564	chr01	1712858	1713516	658	*	30	28	32	-0.0659378	0.968454	31	29	26	28	33	36	30	30
565	chr01	1713666	1714586	920	*	55	48	62	0.130041	0.882579	45	52	49	47	59	70	58	63
566	chr01	1715638	1715928	290	*	30	29	30	-0.183085	0.873668	26	29	33	30	30	34	30	29
567	chr01	1716330	1716539	209	*	22	21	23	-0.111168	0.949931	25	20	22	18	25	20	22	26
568	chr01	1716991	1717200	209	*	17	18	16	-0.411866	0.717786	18	19	18	17	15	16	15	18
569	chr01	1717514	1718121	607	*	17	18	15	-0.540194	0.568103	21	18	17	19	15	15	16	15
570	chr01	1720532	1721295	763	*	38	33	43	0.125886	0.917356	35	35	33	30	45	51	38	38
571	chr01	1725785	1725977	192	*	14	14	15	-0.147848	0.946777	17	13	15	11	11	22	14	13
572	chr01	1727921	1728644	723	*	66	60	71	-0.0138712	0.991077	56	61	64	62	76	77	64	68
573	chr01	1728965	1729663	698	*	86	81	92	-0.0464097	0.961484	73	83	84	84	99	92	91	89
574	chr01	1730286	1730736	450	*	23	22	24	-0.112843	0.948365	25	22	22	19	21	21	27	27
575	chr01	1735120	1735431	311	*	18	19	17	-0.401625	0.717127	18	22	19	18	22	17	14	16
576	chr01	1737300	1738223	923	*	49	46	53	-0.0409825	0.976655	44	42	48	50	54	57	43	58
577	chr01	1738497	1739050	553	*	43	41	45	-0.0918767	0.940421	41	46	42	35	44	49	43	46
578	chr01	1739953	1740159	206	*	12	12	12	-0.151055	0.949026	13	11	11	13	12	11	16	12
579	chr01	1740755	1741070	315	*	13	13	14	-0.0848913	0.973229	12	13	14	13	15	15	14	14
580	chr01	1743231	1743449	218	*	22	22	23	-0.147221	0.926285	21	19	26	22	22	25	24	23
581	chr01	1743670	1743931	261	*	13	13	12	-0.295907	0.860812	11	13	16	13	14	11	12	14
582	chr01	1743991	1744543	552	*	37	34	40	-0.0114922	0.99492	36	37	35	30	38	43	36	45
583	chr01	1745578	1746523	945	*	53	53	54	-0.207065	0.771599	55	56	50	52	54	53	59	52
584	chr01	1748688	1749504	816	*	30	29	30	-0.173196	0.884304	30	27	31	29	31	35	26	31
585	chr01	1751360	1752128	768	*	34	29	39	0.1935	0.85375	24	34	31	27	35	48	38	36
586	chr01	1754063	1754477	414	*	47	42	52	0.057872	0.965256	45	46	44	35	52	50	53	54
587	chr01	1757788	1758019	231	*	15	15	15	-0.220093	0.89981	13	21	13	15	17	18	14	14
588	chr01	1758131	1758425	294	*	32	30	35	-0.0127971	0.994626	30	32	33	25	36	44	30	31
589	chr01	1758667	1758877	210	*	19	21	17	-0.492512	0.608862	15	23	19	27	15	25	12	19
590	chr01	1759079	1759290	211	*	17	17	17	-0.1808	0.919837	18	17	19	14	14	21	17	19
591	chr01	1760480	1760630	150	*	11	14	9	-0.762467	0.469031	14	10	18	14	13	7	10	9
592	chr01	1760869	1761331	462	*	20	21	20	-0.330945	0.771599	23	20	20	22	17	23	21	19
593	chr01	1762305	1762557	252	*	25	22	28	0.0828759	0.962073	19	22	26	24	28	29	27	30
594	chr01	1762672	1763710	1038	*	38	34	43	0.10789	0.933943	34	36	31	35	51	34	44	44
595	chr01	1769945	1771064	1119	*	65	65	64	-0.264609	0.613677	61	61	67	73	70	66	68	54
596	chr01	1771153	1771376	223	*	21	18	24	0.125572	0.94366	16	18	21	20	20	30	21	26
597	chr01	1772365	1772551	186	*	16	14	18	0.1348	0.948517	12	20	12	13	17	19	15	23
598	chr01	1772822	1773119	297	*	19	17	21	0.0769525	0.971074	17	18	17	17	23	21	23	19
599	chr01	1774466	1774723	257	*	16	15	17	-0.0908223	0.967854	18	17	16	12	22	17	15	16
600	chr01	1775122	1775328	206	*	20	17	22	0.136915	0.938854	18	17	18	17	21	23	23	24
601	chr01	1778078	1779139	1061	*	55	51	58	-0.0522765	0.966016	52	47	55	52	57	61	60	57
602	chr01	1782486	1782958	472	*	52	49	55	-0.0557236	0.964501	55	51	46	44	53	57	55	58
603	chr01	1783024	1783733	709	*	25	23	27	-0.0432601	0.982968	23	25	22	25	28	27	28	26
604	chr01	1791392	1791768	376	*	44	40	49	0.0241756	0.987326	38	38	47	40	48	51	50	47
605	chr01	1792183	1794136	1953	*	62	58	66	-0.0519438	0.963725	60	53	58	62	72	64	62	68
606	chr01	1797497	1798079	582	*	17	19	15	-0.538056	0.565579	19	18	20	19	16	18	15	13
607	chr01	1798812	1799233	421	*	17	17	18	-0.157449	0.932496	16	18	16	18	17	17	20	18
608	chr01	1799810	1800058	248	*	15	15	15	-0.312061	0.831912	18	17	14	14	11	16	15	18
609	chr01	1800411	1801227	816	*	63	53	72	0.200423	0.759113	57	49	52	56	83	70	69	69
610	chr01	1803098	1803647	549	*	34	33	36	-0.128776	0.920624	32	37	35	29	33	39	29	43
611	chr01	1806679	1806875	196	*	12	14	10	-0.714768	0.5083	19	15	15	8	10	9	10	12
612	chr01	1807648	1808069	421	*	26	22	29	0.130603	0.933614	24	22	19	26	22	35	30	31
613	chr01	1808315	1808702	387	*	26	22	31	0.201949	0.873947	20	25	22	24	31	40	33	20
614	chr01	1809313	1809527	214	*	24	22	26	-0.0197004	0.993058	26	25	20	20	23	26	29	28
615	chr01	1809677	1810260	583	*	49	43	55	0.0906947	0.937485	49	40	46	40	55	62	43	61
616	chr01	1810477	1810659	182	*	11	12	10	-0.459298	0.777522	11	19	9	9	7	9	14	11
617	chr01	1817321	1818392	1071	*	120	100	140	0.237131	0.50844	109	95	110	88	155	153	133	120
618	chr01	1818612	1818794	182	*	16	14	17	0.0206871	0.993849	22	14	15	8	12	26	18	15
619	chr01	1832523	1834238	1715	*	88	83	94	-0.058054	0.948365	88	87	83	75	96	94	98	90
620	chr01	1839041	1840217	1176	*	55	51	58	-0.0612679	0.95915	48	56	50	52	60	67	48	59
621	chr01	1842948	1844028	1080	*	51	49	53	-0.123328	0.898651	48	50	56	44	54	53	47	61
622	chr01	1849729	1850296	567	*	75	62	89	0.263283	0.646058	54	67	83	47	66	100	80	110
623	chr01	1856169	1856407	238	*	18	21	15	-0.733504	0.343022	25	14	27	18	15	20	13	12
624	chr01	1856488	1856701	213	*	16	15	16	-0.157452	0.938224	19	19	10	14	18	21	13	14
625	chr01	1856925	1857688	763	*	28	25	32	0.0989781	0.951338	33	20	26	23	37	26	35	31
626	chr01	1857764	1857991	227	*	16	18	14	-0.646113	0.492098	14	17	17	27	11	18	9	19
627	chr01	1858298	1858472	174	*	15	15	14	-0.377814	0.798431	16	11	21	15	8	11	20	18
628	chr01	1858745	1859044	299	*	20	23	17	-0.649511	0.375804	25	23	25	20	12	18	20	20
629	chr01	1865292	1865627	335	*	18	18	18	-0.183844	0.913204	16	19	21	16	21	20	17	17
630	chr01	1866832	1868030	1198	*	77	71	84	-0.00424269	0.997331	80	82	69	55	90	87	85	75
631	chr01	1870096	1871177	1081	*	27	26	28	-0.164396	0.900056	27	28	29	23	25	33	27	28
632	chr01	1873731	1874403	672	*	30	27	33	0.0532728	0.975909	28	25	30	26	38	36	29	31
633	chr01	1874706	1875209	503	*	31	30	31	-0.192204	0.864712	28	36	27	32	34	25	33	35
634	chr01	1875319	1876019	700	*	41	38	44	-0.034029	0.983158	37	35	46	36	49	44	39	46
635	chr01	1876651	1876860	209	*	21	20	21	-0.176578	0.91094	18	22	22	20	20	24	15	27
636	chr01	1879425	1879649	224	*	26	23	30	0.13461	0.929235	24	24	26	19	26	37	25	33
637	chr01	1880406	1881160	754	*	52	44	59	0.159606	0.851892	45	47	39	48	52	68	50	67
638	chr01	1881791	1882124	333	*	19	17	21	0.0146517	0.995369	19	20	14	17	16	29	16	23
639	chr01	1885028	1885209	181	*	16	16	16	-0.262908	0.858705	15	18	18	16	17	17	17	15
640	chr01	1886745	1887167	422	*	24	23	24	-0.199682	0.877827	23	25	26	21	25	28	20	25
641	chr01	1888270	1888827	557	*	86	76	96	0.0986699	0.895678	83	69	81	71	97	97	96	95
642	chr01	1891776	1891926	150	*	15	15	15	-0.197636	0.915937	17	15	16	13	16	16	12	19
643	chr01	1892245	1892599	354	*	43	37	49	0.157781	0.874526	30	45	36	38	57	53	36	51
644	chr01	1893124	1893289	165	*	20	24	16	-0.831873	0.168949	24	23	25	27	22	17	11	16
645	chr01	1893547	1893991	444	*	28	25	31	0.0644088	0.970999	23	27	24	28	33	29	33	31
646	chr01	1894175	1894420	245	*	26	26	26	-0.256398	0.815607	30	24	24	27	31	24	26	23
647	chr01	1895221	1895484	263	*	20	18	22	0.0633806	0.97759	19	15	23	17	17	19	30	25
648	chr01	1897720	1898136	416	*	37	33	40	0.046831	0.977279	29	30	35	39	37	50	35	41
649	chr01	1898969	1899148	179	*	15	16	15	-0.352186	0.817018	10	16	29	10	17	15	16	12
650	chr01	1900918	1901227	309	*	35	30	40	0.178649	0.8694	31	32	23	35	34	42	41	45
651	chr01	1902494	1902805	311	*	23	24	21	-0.428951	0.617937	22	25	26	25	20	21	23	22
652	chr01	1905593	1906042	449	*	50	44	57	0.110742	0.920617	48	54	35	41	60	65	41	62
653	chr01	1906448	1906775	327	*	55	44	66	0.332204	0.542326	37	46	49	47	52	80	58	77
654	chr01	1913762	1914314	552	*	24	22	26	-0.0192138	0.993235	20	27	23	20	24	27	23	31
655	chr01	1914812	1915940	1128	*	101	89	113	0.0949179	0.891825	88	105	92	74	114	131	98	111
656	chr01	1925987	1926635	648	*	36	34	38	-0.0652812	0.965349	32	35	31	39	42	39	36	38
657	chr01	1927441	1928235	794	*	46	40	52	0.133695	0.894076	40	38	43	39	54	59	46	49
658	chr01	1929237	1929599	362	*	32	30	34	-0.0631444	0.969074	27	30	34	31	32	34	35	37
659	chr01	1931798	1932415	617	*	41	41	41	-0.241251	0.760718	44	41	41	40	47	38	42	39
660	chr01	1932500	1932739	239	*	23	23	24	-0.146725	0.926019	25	25	22	20	25	19	26	28
661	chr01	1933348	1934055	707	*	37	32	42	0.159042	0.883144	34	31	35	28	39	46	44	40
662	chr01	1935822	1936105	283	*	17	16	19	-0.0186195	0.993834	15	17	16	17	16	22	17	21
663	chr01	1938140	1938501	361	*	24	24	24	-0.226424	0.852463	22	25	26	23	27	22	22	26
664	chr01	1938587	1938893	306	*	18	18	17	-0.285045	0.832832	17	18	18	20	15	22	17	17
665	chr01	1940316	1941030	714	*	24	21	28	0.149918	0.921623	27	19	20	20	33	28	26	26
666	chr01	1942211	1943201	990	*	49	49	50	-0.218729	0.766888	52	47	49	49	48	47	54	51
667	chr01	1945037	1945187	150	*	16	17	16	-0.287149	0.842433	11	19	19	19	16	20	15	15
668	chr01	1945535	1945724	189	*	23	21	26	0.0507646	0.980949	22	23	17	23	25	24	28	27
669	chr01	1949524	1949822	298	*	21	23	19	-0.534971	0.507792	25	21	27	21	21	25	16	15
670	chr01	1951741	1951972	231	*	24	24	25	-0.135407	0.932752	18	31	22	25	25	23	30	25
671	chr01	1954306	1954952	646	*	58	50	66	0.159579	0.83558	46	50	52	54	67	66	59	75
672	chr01	1955177	1955327	150	*	18	20	16	-0.55349	0.533002	23	18	24	17	14	17	19	16
673	chr01	1955824	1956111	287	*	21	22	19	-0.484331	0.575778	27	22	25	17	18	21	17	21
674	chr01	1956188	1957012	824	*	31	28	34	0.0209013	0.990966	29	28	24	34	33	34	36	35
675	chr01	1957341	1957656	315	*	47	45	49	-0.144361	0.877827	38	49	48	48	55	51	43	47
676	chr01	1961095	1961325	230	*	20	19	21	-0.101673	0.958268	23	21	16	18	21	23	22	20
677	chr01	1962622	1963130	508	*	22	19	26	0.169899	0.910297	22	17	18	21	25	29	24	26
678	chr01	1963648	1964037	389	*	36	39	34	-0.464096	0.421098	42	35	37	44	36	37	23	40
679	chr01	1965643	1966001	358	*	33	32	33	-0.199794	0.849496	28	36	35	31	32	42	34	26
680	chr01	1966212	1966548	336	*	38	38	38	-0.236238	0.781444	37	38	39	38	40	46	33	34
681	chr01	1968003	1968300	297	*	20	19	21	-0.099369	0.960135	15	20	20	24	16	21	26	24
682	chr01	1969010	1969363	353	*	40	40	40	-0.22807	0.791432	45	41	41	33	34	52	34	42
683	chr01	1975479	1975890	411	*	72	64	81	0.0870913	0.932952	64	53	70	69	91	109	55	69
684	chr01	1976131	1976719	588	*	29	25	33	0.125118	0.932788	31	22	30	20	29	40	34	30
685	chr01	1981611	1981771	160	*	13	12	15	0.118739	0.961226	12	9	12	15	12	23	14	13
686	chr01	1982367	1982637	270	*	17	16	18	-0.0395377	0.987326	15	19	18	13	15	28	18	14
687	chr01	1986942	1987296	354	*	58	51	65	0.117537	0.899871	53	62	40	50	63	72	68	60
688	chr01	1988398	1988812	414	*	40	38	43	-0.0894627	0.94928	36	33	45	40	60	46	27	39
689	chr01	1989286	1989598	312	*	24	20	27	0.214412	0.871522	16	29	18	18	26	28	25	32
690	chr01	1990963	1991286	323	*	50	42	57	0.189529	0.809256	45	43	42	41	53	66	52	60
691	chr01	1997516	1998300	784	*	107	97	117	0.0195444	0.98499	90	109	108	84	118	116	120	114
692	chr01	1998369	1998603	234	*	31	27	35	0.135411	0.923518	23	29	24	32	28	37	44	31
693	chr01	1998735	1999056	321	*	23	22	24	-0.0704207	0.971025	22	25	21	20	27	23	25	24
694	chr01	2003518	2004187	669	*	86	72	100	0.220133	0.654882	62	79	77	73	123	97	89	92
695	chr01	2018818	2019076	258	*	27	26	28	-0.125956	0.934816	23	31	22	28	24	34	22	33
696	chr01	2021203	2021517	314	*	25	21	30	0.265801	0.816033	26	20	19	20	34	26	23	38
697	chr01	2023289	2023526	237	*	26	26	27	-0.165172	0.902471	28	21	25	30	29	29	23	29
698	chr01	2023763	2024114	351	*	26	24	27	-0.0743311	0.966677	26	26	24	22	28	26	27	29
699	chr01	2038358	2038851	493	*	56	51	62	0.00898119	0.995472	52	48	56	51	78	78	37	55
700	chr01	2040346	2040709	363	*	37	28	46	0.495745	0.370075	28	32	30	22	54	48	36	49
701	chr01	2052981	2053429	448	*	60	52	69	0.173237	0.81821	44	58	58	48	83	79	55	61
702	chr01	2057626	2057853	227	*	33	32	34	-0.147734	0.9047	26	38	30	34	37	40	26	34
703	chr01	2058267	2059383	1116	*	74	63	86	0.199508	0.721216	61	67	68	58	82	94	84	85
704	chr01	2065845	2066402	557	*	87	79	95	0.0227933	0.983947	80	71	81	86	91	109	84	99
705	chr01	2066597	2067067	470	*	37	37	38	-0.172725	0.866326	33	48	35	32	38	38	39	40
706	chr01	2068977	2069244	267	*	21	19	22	-0.041442	0.985378	25	20	16	18	31	22	18	20
707	chr01	2071524	2071759	235	*	21	22	20	-0.329416	0.777522	23	16	27	22	27	18	15	23
708	chr01	2073984	2074747	763	*	55	49	61	0.0696816	0.950922	45	56	55	43	62	67	58	60
709	chr01	2074819	2074969	150	*	11	9	13	0.297675	0.878368	8	9	9	11	9	19	12	14
710	chr01	2077824	2078131	307	*	35	38	32	-0.492052	0.372611	38	41	39	37	30	28	37	35
711	chr01	2078224	2079308	1084	*	43	47	40	-0.478507	0.313664	48	45	47	50	42	33	44	42
712	chr01	2080392	2080864	472	*	23	22	25	-0.0453594	0.982778	22	20	24	22	24	28	23	26
713	chr01	2081547	2081824	277	*	24	21	26	0.0703855	0.970999	22	17	21	26	31	26	24	26
714	chr01	2082362	2083251	889	*	27	24	30	0.064273	0.971755	29	24	22	22	31	32	31	26
715	chr01	2083481	2083923	442	*	20	21	20	-0.365826	0.728343	23	25	20	19	20	24	17	19
716	chr01	2087045	2087400	355	*	42	40	44	-0.123611	0.910845	41	38	46	38	47	43	40	47
717	chr01	2091063	2091741	678	*	47	42	52	0.0471521	0.973124	49	38	42	41	51	53	46	58
718	chr01	2092931	2093084	153	*	15	15	15	-0.242892	0.88747	17	16	16	11	19	15	13	13
719	chr01	2093936	2094272	336	*	53	48	58	0.0330033	0.981923	43	50	53	46	62	58	64	48
720	chr01	2095374	2095699	325	*	28	27	28	-0.203915	0.857587	26	29	29	27	26	32	29	27
721	chr01	2096370	2097265	895	*	47	44	50	-0.0750888	0.950535	39	49	48	43	48	55	48	50
722	chr01	2101572	2101756	184	*	17	16	17	-0.198551	0.907387	16	15	19	17	14	18	19	18
723	chr01	2101934	2102315	381	*	19	17	21	0.0301938	0.989845	18	16	16	21	22	24	18	22
724	chr01	2102530	2103229	699	*	40	40	40	-0.253128	0.743282	44	41	37	41	43	42	35	42
725	chr01	2104892	2105315	423	*	33	33	33	-0.213541	0.832916	35	38	29	30	40	37	24	34
726	chr01	2108225	2108544	319	*	20	17	23	0.141773	0.940271	21	13	13	23	25	27	14	26
727	chr01	2109461	2110156	695	*	62	58	66	-0.0480292	0.967521	67	60	54	52	63	75	58	71
728	chr01	2111561	2111992	431	*	25	23	26	-0.079077	0.96737	21	17	21	36	27	34	23	23
729	chr01	2112368	2112649	281	*	42	39	45	-0.0551324	0.969489	42	36	43	38	41	48	47	45
730	chr01	2116030	2116490	460	*	50	48	52	-0.134711	0.885901	50	57	49	39	54	53	47	56
731	chr01	2117463	2117783	320	*	34	29	39	0.179993	0.869127	30	26	27	33	38	47	32	39
732	chr01	2119855	2120561	706	*	23	23	22	-0.271362	0.820191	17	25	28	23	27	22	24	18
733	chr01	2121619	2122928	1309	*	60	61	59	-0.287433	0.58425	62	64	63	55	63	50	60	63
734	chr01	2123622	2123978	356	*	21	21	21	-0.211246	0.877978	22	22	21	20	19	26	19	23
735	chr01	2125425	2125956	531	*	34	30	39	0.112443	0.932392	30	33	30	29	40	40	37	39
736	chr01	2128483	2128965	482	*	44	42	46	-0.104014	0.929773	33	49	41	47	46	48	46	47
737	chr01	2129782	2130016	234	*	32	30	34	-0.0884917	0.953763	34	34	24	30	41	36	28	31
738	chr01	2130232	2130818	586	*	41	39	43	-0.0866626	0.946836	39	36	45	37	38	51	44	42
739	chr01	2130909	2131483	574	*	50	47	53	-0.085949	0.941502	56	51	40	44	61	54	50	48
740	chr01	2136783	2137853	1070	*	67	65	70	-0.121324	0.877679	61	73	66	60	64	82	63	74
741	chr01	2139853	2140050	197	*	21	19	24	0.0925963	0.961257	22	19	16	19	24	27	23	22
742	chr01	2142024	2142790	766	*	43	36	49	0.198683	0.820805	36	40	36	34	58	47	50	43
743	chr01	2143457	2144217	760	*	38	39	38	-0.269793	0.726859	41	38	40	37	36	39	39	39
744	chr01	2144373	2144839	466	*	34	30	38	0.078352	0.95869	34	27	29	33	38	44	34	38
745	chr01	2145874	2146110	236	*	20	22	19	-0.483748	0.57676	23	22	21	24	19	16	21	20
746	chr01	2146677	2146992	315	*	32	30	34	-0.0552045	0.973695	35	27	33	27	38	37	34	30
747	chr01	2147272	2147529	257	*	25	24	27	-0.0571442	0.976233	19	28	24	25	26	29	30	24
748	chr01	2148160	2148316	156	*	16	13	19	0.222657	0.895883	10	15	17	13	19	22	16	19
749	chr01	2152988	2153446	458	*	74	69	78	-0.0754613	0.938854	70	85	55	69	78	97	67	72
750	chr01	2153561	2154316	755	*	49	46	52	-0.0790746	0.947511	50	42	45	49	49	65	44	51
751	chr01	2155809	2156066	257	*	20	20	21	-0.117925	0.949924	21	18	15	26	20	18	27	22
752	chr01	2158889	2159360	471	*	28	25	31	0.0365746	0.98522	23	35	22	23	34	34	27	30
753	chr01	2164396	2164943	547	*	36	40	31	-0.616765	0.177179	40	43	45	35	34	38	25	29
754	chr01	2169107	2169783	676	*	26	25	28	-0.0656259	0.971398	22	30	20	29	31	27	31	25
755	chr01	2169977	2170517	540	*	62	56	68	0.0477556	0.967384	57	59	54	54	72	73	66	63
756	chr01	2171490	2171967	477	*	23	21	25	-0.030237	0.988992	24	23	20	20	26	31	23	21
757	chr01	2172136	2172382	246	*	27	27	27	-0.216282	0.852234	28	31	29	21	21	34	27	29
758	chr01	2174216	2174733	517	*	47	45	50	-0.0687568	0.957262	53	40	45	42	57	46	48	52
759	chr01	2177156	2178211	1055	*	60	57	63	-0.101164	0.916582	53	53	59	65	60	72	61	61
15986	chr02	10656508	10656832	324	*	27	10	44	1.92	0.0117816	11	7	16	6	66	20	50	28
761	chr01	2200502	2200725	223	*	25	22	29	0.187304	0.89275	23	21	20	24	42	32	22	23
762	chr01	2201565	2202629	1064	*	73	67	78	-0.0267036	0.983019	69	84	56	61	85	90	67	72
763	chr01	2203692	2203877	185	*	14	13	16	0.0788538	0.976119	11	19	12	10	19	15	9	22
764	chr01	2207447	2207951	504	*	29	30	28	-0.314173	0.723431	28	35	28	30	32	29	31	23
765	chr01	2212004	2212777	773	*	37	43	31	-0.715045	0.0807208	45	50	47	30	29	37	27	31
766	chr01	2214470	2215728	1258	*	59	44	74	0.498945	0.16802	46	46	42	44	85	81	67	65
767	chr01	2215919	2216274	355	*	17	15	19	0.117818	0.954441	15	16	16	14	19	16	23	20
768	chr01	2222621	2223028	407	*	50	50	51	-0.208816	0.786064	50	52	48	50	60	48	37	60
769	chr01	2224120	2224481	361	*	50	49	51	-0.197327	0.806861	52	54	54	39	53	63	34	56
770	chr01	2224731	2225369	638	*	83	68	98	0.284603	0.525179	66	64	85	57	105	111	99	77
771	chr01	2245323	2245850	527	*	104	92	116	0.0992891	0.883028	85	93	89	102	127	103	117	120
772	chr01	2254025	2254201	176	*	19	18	20	-0.0413617	0.987326	17	17	20	18	10	20	36	16
773	chr01	2254929	2255162	233	*	34	32	37	-0.00600313	0.997442	29	26	37	36	40	36	30	45
774	chr01	2259092	2259930	838	*	114	104	124	0.00337964	0.997514	106	121	94	98	143	115	127	111
775	chr01	2261287	2261645	358	*	21	19	23	0.0280756	0.990411	20	11	23	22	22	27	20	23
776	chr01	2270954	2271276	322	*	73	66	81	0.0539733	0.959195	68	69	56	72	91	84	68	83
777	chr01	2273193	2273746	553	*	34	27	41	0.356625	0.62806	26	32	26	26	52	46	32	37
778	chr01	2274992	2275199	207	*	24	23	25	-0.169295	0.904734	20	24	27	24	28	26	22	24
779	chr01	2276174	2276816	642	*	34	34	34	-0.262332	0.766839	35	37	32	35	40	29	31	37
780	chr01	2278945	2279110	165	*	17	14	20	0.266651	0.860511	17	11	16	12	19	27	18	16
781	chr01	2279701	2280446	745	*	33	32	34	-0.131935	0.919061	33	36	30	29	30	35	36	37
782	chr01	2280602	2280786	184	*	16	17	15	-0.443626	0.698456	20	18	15	16	18	14	15	13
783	chr01	2281157	2281384	227	*	21	22	19	-0.483174	0.585027	22	23	28	18	22	22	20	13
784	chr01	2281584	2281942	358	*	23	24	23	-0.305818	0.777825	24	22	20	31	22	25	22	24
785	chr01	2282014	2282345	331	*	20	22	19	-0.45641	0.616575	21	22	24	21	16	23	16	21
786	chr01	2284634	2285600	966	*	50	51	49	-0.298094	0.60346	51	53	49	54	48	47	50	54
787	chr01	2287301	2287591	290	*	15	15	16	-0.177856	0.927572	21	15	12	13	17	19	13	15
788	chr01	2290124	2291295	1171	*	66	62	69	-0.0890596	0.924854	55	66	61	69	73	67	68	71
789	chr01	2294151	2295011	860	*	33	30	37	0.078206	0.959204	29	37	28	26	42	40	30	38
790	chr01	2296019	2296273	254	*	15	16	14	-0.423188	0.741361	9	19	21	17	12	14	17	15
791	chr01	2296290	2296440	150	*	18	16	19	0.00380424	0.998556	14	16	19	17	21	14	21	22
792	chr01	2309698	2310635	937	*	28	28	28	-0.239882	0.826275	29	31	29	23	22	32	33	25
793	chr01	2312694	2312904	210	*	28	24	32	0.128761	0.931843	25	31	22	21	36	29	25	38
794	chr01	2317252	2317684	432	*	37	36	38	-0.140552	0.903718	38	32	30	44	40	43	33	39
795	chr01	2317847	2318185	338	*	24	23	25	-0.135053	0.931977	23	25	23	23	24	22	28	27
796	chr01	2318518	2318828	310	*	32	32	33	-0.190724	0.865664	25	36	39	28	30	46	28	29
797	chr01	2318995	2319783	788	*	40	41	39	-0.301989	0.684888	46	30	40	49	41	43	29	46
798	chr01	2353404	2353554	150	*	18	19	18	-0.355243	0.760983	20	20	21	17	16	17	19	20
799	chr01	2354547	2355829	1282	*	103	95	112	-0.00286809	0.997711	89	98	96	97	128	114	98	109
800	chr01	2360308	2360544	236	*	28	22	35	0.396018	0.623393	24	24	19	23	31	40	41	28
801	chr01	2369540	2370099	559	*	19	20	18	-0.419165	0.710705	16	19	30	17	18	11	23	20
802	chr01	2376557	2376923	366	*	63	50	77	0.361307	0.428226	62	40	48	52	72	93	69	74
803	chr01	2377270	2377664	394	*	30	29	31	-0.113031	0.938465	27	33	32	24	28	37	26	36
804	chr01	2378472	2378938	466	*	24	23	26	-0.114315	0.945334	27	22	20	26	31	25	22	26
805	chr01	2382435	2383057	622	*	104	88	120	0.202265	0.642028	76	92	105	81	120	136	112	114
806	chr01	2385422	2385722	300	*	26	27	25	-0.374931	0.662635	23	30	29	29	21	25	30	25
807	chr01	2390512	2390662	150	*	17	17	18	-0.224462	0.886712	17	16	21	17	13	22	16	21
808	chr01	2391465	2391806	341	*	20	17	23	0.144129	0.934816	15	19	20	17	19	29	19	26
809	chr01	2397064	2397408	344	*	58	52	63	0.0313884	0.982292	44	56	67	44	62	70	59	64
810	chr01	2399988	2400258	270	*	37	25	50	0.762931	0.0800837	16	29	36	20	57	42	47	56
811	chr01	2402977	2403427	450	*	135	120	150	0.0763735	0.899688	119	128	124	112	158	167	136	142
812	chr01	2406275	2406557	282	*	62	51	73	0.271328	0.604985	55	50	52	48	73	78	64	78
813	chr01	2415291	2415855	564	*	128	113	144	0.100587	0.861681	114	109	132	99	134	172	122	149
814	chr01	2420524	2420717	193	*	19	17	22	0.139819	0.940271	21	17	20	11	27	25	21	17
815	chr01	2421181	2421650	469	*	99	86	111	0.126291	0.832229	96	83	94	73	111	120	103	113
816	chr01	2423040	2423423	383	*	40	41	39	-0.320342	0.62608	38	48	42	39	42	39	41	36
817	chr01	2425861	2426147	286	*	23	19	27	0.276002	0.818244	22	19	15	21	22	26	34	28
818	chr01	2426253	2426549	296	*	51	44	58	0.156352	0.853837	47	46	40	45	62	66	55	52
819	chr01	2427108	2427404	296	*	34	27	40	0.306354	0.714797	30	30	23	28	34	54	33	42
820	chr01	2427835	2427997	162	*	15	15	15	-0.289165	0.851441	22	15	14	12	18	13	13	17
821	chr01	2432555	2433058	503	*	72	60	84	0.24874	0.615689	62	56	68	55	87	93	80	79
822	chr01	2434253	2435002	749	*	103	99	107	-0.138866	0.79958	94	98	97	109	118	112	101	97
823	chr01	2435684	2435877	193	*	24	23	24	-0.149039	0.925434	29	20	24	20	28	18	25	28
824	chr01	2438500	2439101	601	*	21	21	22	-0.213753	0.878493	27	22	18	19	18	28	18	24
825	chr01	2440796	2441144	348	*	40	36	44	0.0418855	0.980275	40	31	46	30	56	46	46	31
826	chr01	2450076	2450226	150	*	17	13	21	0.413445	0.723295	18	12	13	12	25	26	17	19
827	chr01	2451995	2452679	684	*	85	76	94	0.0650309	0.943164	87	67	83	69	87	104	90	98
828	chr01	2453619	2453821	202	*	27	23	32	0.217528	0.850316	22	29	22	20	30	36	27	35
829	chr01	2457358	2457883	525	*	22	25	19	-0.594616	0.410504	25	25	29	22	26	15	18	20
830	chr01	2459338	2459568	230	*	38	34	42	0.0953659	0.946647	28	36	45	27	48	34	49	40
831	chr01	2471374	2471673	299	*	58	52	65	0.0638179	0.975968	28	66	65	51	67	89	45	60
832	chr01	2475447	2475644	197	*	24	26	22	-0.513178	0.493798	31	23	23	30	28	24	18	19
833	chr01	2476415	2476747	332	*	39	33	46	0.200368	0.828838	33	33	34	35	44	52	34	54
834	chr01	2478574	2479003	429	*	41	31	52	0.467588	0.359494	36	29	35	27	51	58	47	52
835	chr01	2480897	2481640	743	*	76	91	61	-0.806614	6.07989627001289e-05	90	94	81	100	67	61	58	61
836	chr01	2485005	2485402	397	*	49	38	61	0.456223	0.307566	38	39	41	34	70	65	51	61
837	chr01	2486136	2486445	309	*	18	17	19	-0.0275902	0.990891	16	18	17	17	22	20	16	21
838	chr01	2486873	2487474	601	*	56	50	62	0.079343	0.943095	46	52	46	56	56	70	66	58
839	chr01	2488266	2488500	234	*	22	22	22	-0.242769	0.8451	28	20	20	23	22	23	24	22
840	chr01	2491946	2492352	406	*	88	74	102	0.210732	0.671838	81	78	81	59	108	112	80	110
841	chr01	2495803	2496146	343	*	21	20	23	0.00756501	0.997469	16	28	20	16	28	21	18	28
36786	chr04	18853468	18853663	195	*	15	6	25	1.85567	0.000923623	5	8	7	4	29	21	34	11
843	chr01	2499924	2500499	575	*	29	28	31	-0.112297	0.940201	27	26	26	34	30	37	28	29
844	chr01	2500942	2501282	340	*	52	42	62	0.30326	0.65127	36	42	47	44	48	83	41	76
845	chr01	2501456	2502003	547	*	34	31	38	0.0678332	0.965444	25	38	27	34	40	44	32	38
846	chr01	2504376	2504687	311	*	45	41	49	-0.00566094	0.997318	35	45	47	39	62	49	32	53
847	chr01	2514265	2514845	580	*	37	26	48	0.646748	0.21271	19	25	30	30	63	42	31	57
848	chr01	2519917	2520123	206	*	18	17	19	-0.0682613	0.977032	17	22	11	19	13	26	19	20
849	chr01	2525303	2525530	227	*	25	27	24	-0.427458	0.587215	28	30	25	27	23	31	21	22
850	chr01	2526542	2526793	251	*	18	20	17	-0.486783	0.625437	15	26	18	23	22	11	16	20
851	chr01	2533277	2533724	447	*	62	55	70	0.100568	0.922522	55	65	46	55	82	70	46	83
852	chr01	2538917	2539071	154	*	15	13	16	0.0412652	0.98761	12	15	14	13	18	22	12	14
853	chr01	2539356	2539721	365	*	66	54	79	0.302646	0.514453	57	59	51	50	81	89	71	76
854	chr01	2540882	2541453	571	*	23	25	22	-0.456487	0.567357	26	27	25	24	23	23	19	23
855	chr01	2543280	2543601	321	*	58	52	64	0.0443773	0.97131	52	48	57	54	68	75	56	59
856	chr01	2543822	2544156	334	*	29	29	29	-0.204387	0.854656	25	33	32	26	33	28	26	32
857	chr01	2545120	2545418	298	*	23	19	28	0.312325	0.780138	21	21	21	14	20	31	27	35
858	chr01	2549020	2549277	257	*	26	24	28	-0.0499969	0.979853	23	22	27	27	24	30	33	26
859	chr01	2549735	2550288	553	*	62	54	69	0.0939876	0.9302	50	67	55	47	60	95	67	55
860	chr01	2551113	2551591	478	*	29	29	28	-0.271807	0.786302	27	26	34	30	23	37	23	32
861	chr01	2553480	2553671	191	*	17	16	17	-0.16398	0.932392	13	14	21	18	15	25	14	16
862	chr01	2560199	2560438	239	*	18	18	18	-0.218734	0.89005	21	22	16	15	19	14	18	24
863	chr01	2560647	2561367	720	*	115	92	137	0.325091	0.368547	98	103	96	73	144	170	87	150
864	chr01	2565009	2565263	254	*	15	14	16	-0.0882514	0.972665	11	12	17	18	14	11	26	13
865	chr01	2565414	2565623	209	*	17	17	17	-0.217387	0.900328	14	16	18	21	11	14	18	27
866	chr01	2566399	2566659	260	*	44	43	46	-0.157087	0.877968	30	50	45	48	36	62	40	46
867	chr01	2583300	2583867	567	*	114	97	130	0.172318	0.699658	95	98	98	100	149	137	111	125
868	chr01	2587718	2588199	481	*	22	15	30	0.688213	0.298275	15	20	15	13	26	34	30	30
869	chr01	2589498	2589903	405	*	16	15	17	-0.0913819	0.967521	12	16	17	18	16	20	17	17
870	chr01	2593501	2594540	1039	*	71	63	79	0.0664798	0.947403	65	61	65	64	86	74	68	88
871	chr01	2599033	2599662	629	*	106	96	116	0.0229872	0.982155	100	103	93	91	124	117	114	110
872	chr01	2612474	2614097	1623	*	69	58	81	0.234422	0.673249	55	57	63	58	99	87	64	75
873	chr01	2619089	2619267	178	*	14	16	11	-0.705725	0.475505	13	21	20	11	7	14	13	13
874	chr01	2622919	2623488	569	*	181	164	198	0.0333649	0.961617	150	176	175	156	188	198	208	200
875	chr01	2629452	2629614	162	*	18	19	17	-0.390899	0.734417	24	21	14	20	16	14	23	18
876	chr01	2631191	2631372	181	*	15	18	12	-0.812404	0.322825	17	21	24	11	10	12	13	14
877	chr01	2631752	2632117	365	*	19	24	14	-1.05139	0.0569216	19	21	25	33	11	15	14	16
878	chr01	2632235	2632853	618	*	110	88	132	0.335767	0.268129	85	110	83	76	122	155	115	137
879	chr01	2633210	2633504	294	*	23	22	25	-0.106518	0.950221	19	25	27	20	25	29	24	22
880	chr01	2637781	2637946	165	*	17	16	18	-0.103603	0.961334	20	14	17	15	20	22	12	19
881	chr01	2638470	2638924	454	*	69	70	68	-0.277482	0.565324	65	80	69	68	83	63	64	65
882	chr01	2639902	2640344	442	*	92	77	107	0.230614	0.600611	89	82	75	64	106	126	95	104
883	chr01	2641069	2641224	155	*	12	11	14	0.129275	0.959266	9	9	17	9	11	19	14	13
884	chr01	2643978	2644262	284	*	14	18	11	-0.888148	0.253087	21	18	20	13	14	12	12	8
885	chr01	2644369	2644926	557	*	74	68	81	0.0177533	0.988947	63	81	69	59	74	78	82	91
886	chr01	2651781	2652017	236	*	16	20	12	-0.913347	0.226302	12	19	31	18	13	11	16	10
887	chr01	2652227	2652894	667	*	73	64	83	0.134176	0.850942	70	55	67	64	83	92	73	85
888	chr01	2653046	2653728	682	*	21	20	21	-0.137377	0.93804	21	19	24	17	15	25	25	22
889	chr01	2659673	2659990	317	*	54	47	60	0.0894723	0.934851	53	44	43	51	68	66	52	55
890	chr01	2660090	2660393	303	*	54	43	65	0.345643	0.516786	38	42	54	39	78	61	56	65
891	chr01	2664509	2665039	530	*	52	49	55	-0.0807507	0.944992	49	59	52	39	60	65	42	56
892	chr01	2668821	2669230	409	*	87	75	99	0.150509	0.80518	77	81	79	66	92	93	102	110
893	chr01	2673927	2674526	599	*	103	85	122	0.280612	0.40472	79	85	89	87	129	130	110	120
894	chr01	2686177	2686845	668	*	86	73	99	0.203217	0.692349	79	72	76	65	92	105	85	116
895	chr01	2691755	2692130	375	*	18	20	17	-0.491538	0.594959	21	18	23	20	18	18	18	15
896	chr01	2692365	2692571	206	*	24	25	24	-0.268532	0.808997	26	25	25	24	24	20	25	29
897	chr01	2692654	2693144	490	*	49	44	55	0.0813011	0.946364	48	36	46	46	59	63	44	55
898	chr01	2695020	2695422	402	*	66	55	76	0.22252	0.698617	53	54	58	57	79	88	67	73
899	chr01	2696007	2696286	279	*	34	30	38	0.10615	0.939248	28	31	33	28	32	47	35	39
900	chr01	2697630	2697821	191	*	18	19	17	-0.404213	0.720932	19	19	14	24	18	17	17	16
901	chr01	2698502	2698968	466	*	69	67	72	-0.14235	0.841929	61	71	68	70	68	69	74	78
902	chr01	2702401	2702807	406	*	30	26	35	0.172737	0.891825	25	24	24	33	31	34	45	31
903	chr01	2702886	2703146	260	*	21	20	23	-0.0805917	0.967521	19	22	23	18	28	26	15	23
904	chr01	2704461	2704687	226	*	27	24	31	0.113036	0.943572	18	25	28	26	37	26	26	35
905	chr01	2705049	2705473	424	*	31	29	33	-0.0593155	0.97239	36	26	26	28	37	36	29	30
906	chr01	2708638	2708801	163	*	12	11	14	0.164637	0.948283	6	8	15	15	8	11	18	21
907	chr01	2710153	2710484	331	*	24	21	28	0.202776	0.879386	18	24	23	19	24	31	36	23
908	chr01	2711315	2711666	351	*	76	76	77	-0.224283	0.668128	69	83	85	68	80	67	80	81
909	chr01	2712127	2712405	278	*	31	24	38	0.447625	0.507296	22	29	22	23	40	41	32	42
910	chr01	2713035	2713353	318	*	47	44	50	-0.083046	0.946364	48	49	40	42	61	50	46	43
911	chr01	2717620	2718164	544	*	35	31	40	0.115976	0.934868	39	24	35	27	31	36	40	53
912	chr01	2721485	2721764	279	*	21	20	23	-0.0199759	0.993415	20	21	17	22	30	16	27	20
913	chr01	2741213	2741876	663	*	131	117	146	0.0719116	0.915758	98	121	123	127	134	171	133	146
914	chr01	2749104	2749739	635	*	43	36	50	0.198235	0.821107	39	32	32	44	52	55	45	48
915	chr01	2756784	2757155	371	*	54	44	64	0.286518	0.62541	38	50	41	48	71	73	51	61
916	chr01	2757521	2758147	626	*	104	87	121	0.240537	0.530371	78	101	87	82	131	121	115	119
917	chr01	2762466	2762982	516	*	51	50	52	-0.181815	0.814462	54	50	48	50	54	58	46	53
918	chr01	2763849	2764103	254	*	18	16	20	0.0637174	0.977776	18	19	16	14	25	22	15	21
919	chr01	2765598	2765884	286	*	48	45	51	-0.0687873	0.957056	45	38	54	44	51	51	54	48
920	chr01	2767751	2768255	504	*	18	17	18	-0.162368	0.928769	16	18	17	19	14	21	19	20
921	chr01	2768399	2769162	763	*	33	24	43	0.603605	0.263633	23	26	28	20	37	40	40	57
922	chr01	2769940	2770272	332	*	76	64	88	0.200619	0.720347	73	65	67	54	84	93	87	88
923	chr01	2774229	2774423	194	*	17	14	21	0.339031	0.799566	10	14	16	16	17	25	16	26
924	chr01	2775998	2776278	280	*	39	33	45	0.17116	0.871044	29	33	38	35	49	54	47	30
925	chr01	2776721	2777330	609	*	55	49	61	0.0672953	0.955767	56	43	58	41	56	79	58	53
926	chr01	2777511	2778214	703	*	90	80	101	0.0823547	0.921138	79	94	74	76	120	91	97	96
927	chr01	2783609	2783857	248	*	35	33	38	-0.0109803	0.995646	31	38	24	39	48	29	28	50
928	chr01	2784063	2784275	212	*	39	28	51	0.622735	0.153153	26	33	27	26	49	57	50	48
929	chr01	2790247	2790942	695	*	86	81	91	-0.0755322	0.931661	74	87	84	80	101	86	72	106
930	chr01	2791131	2791471	340	*	66	63	69	-0.115639	0.891825	58	68	68	61	61	88	60	70
931	chr01	2795191	2795500	309	*	19	17	21	0.0808984	0.970533	23	17	12	16	20	20	23	22
932	chr01	2795598	2795898	300	*	24	20	28	0.20736	0.873988	16	24	19	23	32	29	27	24
933	chr01	2797253	2797830	577	*	51	45	57	0.093749	0.932952	46	46	50	39	61	68	47	53
934	chr01	2798611	2799075	464	*	26	21	31	0.329974	0.739955	17	26	22	19	24	38	27	36
90788	chr12	14471000	14471207	207	*	16	6	26	1.85148	0.00032702	5	7	7	6	25	32	21	285
936	chr01	2805265	2805671	406	*	47	40	53	0.173598	0.849496	47	46	42	26	51	65	49	50
937	chr01	2810039	2811369	1330	*	65	54	76	0.250299	0.652736	55	44	53	65	83	80	68	75
938	chr01	2816394	2816734	340	*	47	37	58	0.40082	0.431081	36	40	41	32	56	69	52	56
939	chr01	2820653	2821675	1022	*	99	89	109	0.0487003	0.955306	91	87	90	89	106	116	105	110
940	chr01	2823355	2823562	207	*	34	32	36	-0.0832915	0.954533	29	35	32	33	40	36	35	33
941	chr01	2826296	2826793	497	*	28	34	22	-0.841029	0.0568773	36	33	37	32	20	20	23	28
942	chr01	2828470	2828664	194	*	20	22	17	-0.582151	0.462939	21	20	26	23	20	14	18	19
943	chr01	2830193	2830383	190	*	17	19	15	-0.55505	0.583467	22	26	15	13	21	10	13	17
944	chr01	2830847	2830997	150	*	15	18	13	-0.674939	0.442135	15	16	22	20	13	13	16	12
945	chr01	2838462	2839132	670	*	116	98	134	0.206675	0.607123	104	108	87	94	134	158	106	140
946	chr01	2845053	2845543	490	*	119	105	133	0.091174	0.881235	108	114	98	103	135	154	116	129
947	chr01	2849047	2849341	294	*	54	44	65	0.343455	0.524763	40	47	48	41	67	52	74	70
948	chr01	2851610	2851958	348	*	23	21	25	0.033465	0.98819	16	28	19	21	23	32	17	30
949	chr01	2855022	2855421	399	*	32	33	32	-0.257958	0.783072	34	31	31	36	42	36	26	27
950	chr01	2855925	2856546	621	*	20	19	22	-0.0472808	0.983422	16	20	20	21	21	21	24	22
951	chr01	2858000	2858642	642	*	110	92	129	0.242886	0.506594	94	98	90	86	146	142	110	118
952	chr01	2866481	2866701	220	*	13	16	11	-0.750499	0.431236	10	14	22	18	12	11	10	12
953	chr01	2867170	2867597	427	*	39	30	47	0.364669	0.636567	23	27	34	39	48	65	25	51
954	chr01	2871787	2872257	470	*	104	95	114	0.0306941	0.973971	95	105	93	87	114	114	105	126
955	chr01	2872647	2872802	155	*	18	21	16	-0.596784	0.496737	18	18	25	23	13	26	16	11
956	chr01	2873439	2873819	380	*	60	50	70	0.215452	0.754991	48	55	44	56	60	95	58	67
957	chr01	2882238	2882476	238	*	19	18	20	-0.0767168	0.972145	18	20	12	24	20	18	19	26
958	chr01	2883571	2883806	235	*	28	26	30	-0.0112838	0.995747	29	28	22	25	31	26	26	39
959	chr01	2884077	2884433	356	*	50	42	58	0.242021	0.724572	39	42	49	38	63	61	56	55
960	chr01	2884566	2884814	248	*	45	39	52	0.168061	0.851234	43	38	40	36	47	61	47	54
961	chr01	2885183	2885449	266	*	21	19	23	0.0198932	0.993441	21	22	18	16	16	24	30	22
962	chr01	2885913	2886184	271	*	14	15	14	-0.351273	0.820636	20	13	15	12	8	23	11	14
963	chr01	2887710	2887860	150	*	11	14	8	-1.00323	0.305716	8	21	16	13	14	5	10	5
964	chr01	2888816	2889347	531	*	89	80	98	0.0402291	0.967481	75	80	83	85	108	98	92	95
965	chr01	2892315	2892621	306	*	20	15	25	0.474584	0.609365	19	14	17	12	28	25	21	28
966	chr01	2892716	2892866	150	*	18	18	17	-0.341977	0.786415	13	21	25	16	17	21	16	16
967	chr01	2894237	2894523	286	*	14	16	13	-0.595786	0.589249	14	16	22	15	7	9	19	17
968	chr01	2895844	2896188	344	*	24	25	24	-0.336263	0.739569	25	31	27	20	25	20	31	20
969	chr01	2896739	2896911	172	*	18	20	17	-0.495445	0.604523	20	23	17	21	23	14	13	18
970	chr01	2901017	2901475	458	*	31	25	37	0.311853	0.737303	23	37	22	20	30	49	31	40
971	chr01	2902716	2903446	730	*	57	48	66	0.204228	0.770809	48	48	47	51	59	79	57	70
972	chr01	2903789	2904272	483	*	39	35	42	0.0073976	0.99684	42	38	32	31	39	49	47	35
973	chr01	2918946	2919723	777	*	57	60	54	-0.393622	0.396277	49	59	59	73	64	49	55	48
974	chr01	2921477	2921698	221	*	22	20	24	0.00140893	0.999266	24	14	17	28	30	30	17	22
975	chr01	2922452	2922796	344	*	32	26	38	0.301593	0.745716	15	32	32	26	38	38	30	47
976	chr01	2925734	2926026	292	*	55	50	60	0.00803613	0.995791	43	55	58	46	58	79	48	56
977	chr01	2927394	2928032	638	*	34	35	34	-0.281827	0.738613	34	30	42	34	35	30	36	35
978	chr01	2930043	2930301	258	*	37	38	37	-0.256761	0.771087	36	36	42	38	29	47	27	48
979	chr01	2931960	2932548	588	*	34	28	41	0.299752	0.726479	28	29	27	28	40	58	30	36
980	chr01	2954662	2954812	150	*	11	14	7	-1.10581	0.255004	13	14	22	8	3	6	13	9
981	chr01	2955447	2955733	286	*	35	26	45	0.519092	0.344518	22	33	23	28	47	52	38	43
27249	chr03	10982597	10982839	242	*	18	7	29	1.8448	0.000100058	8	6	7	7	25	32	29	42
983	chr01	2956860	2957149	289	*	59	45	73	0.442727	0.312029	30	43	56	54	83	81	57	74
984	chr01	2959270	2959799	529	*	63	55	72	0.142025	0.855	51	61	58	52	67	69	81	72
985	chr01	2960072	2960255	183	*	15	14	16	-0.000815061	0.999672	14	18	12	12	14	16	19	17
986	chr01	2962461	2962611	150	*	15	11	19	0.495972	0.675819	10	12	10	14	27	19	13	18
987	chr01	2964941	2965105	164	*	14	16	13	-0.565967	0.631169	18	13	8	26	15	10	14	13
988	chr01	2965865	2966151	286	*	47	42	52	0.0450463	0.975936	41	54	44	32	42	71	48	48
989	chr01	2967727	2967901	174	*	21	22	21	-0.323426	0.785516	14	29	24	23	13	26	21	25
990	chr01	2968363	2968756	393	*	62	52	72	0.229793	0.711299	51	54	50	53	70	73	84	61
991	chr01	2969490	2969695	205	*	20	19	21	-0.126422	0.946864	22	21	14	22	30	22	13	21
992	chr01	2980277	2980681	404	*	30	29	31	-0.142574	0.917356	28	26	28	35	32	41	24	29
993	chr01	2982192	2982342	150	*	15	16	14	-0.428025	0.750129	19	8	23	15	14	11	17	15
994	chr01	2983292	2983514	222	*	13	14	12	-0.394629	0.803215	12	12	25	8	16	9	14	12
995	chr01	2983880	2984131	251	*	22	21	24	-0.0854371	0.965139	12	24	26	24	25	26	18	27
996	chr01	2985762	2985953	191	*	14	14	15	-0.168507	0.936639	14	20	10	14	18	12	11	20
997	chr01	2986167	2986473	306	*	27	23	32	0.23363	0.843577	23	21	26	23	29	49	30	22
998	chr01	2986594	2986759	165	*	16	17	15	-0.416619	0.724244	17	16	22	15	13	17	16	16
999	chr01	2989112	2989488	376	*	100	86	115	0.165247	0.765054	85	108	77	77	103	119	103	135
1000	chr01	3007194	3007427	233	*	27	20	33	0.447242	0.566581	18	20	27	18	30	37	27	40
1001	chr01	3014739	3014889	150	*	19	18	20	-0.0350194	0.988688	12	20	18	22	17	20	21	25
1002	chr01	3017276	3018161	885	*	72	60	84	0.243638	0.634634	65	58	60	57	79	101	71	86
1003	chr01	3026328	3026707	379	*	18	16	21	0.195241	0.910539	13	11	17	23	19	23	16	29
1004	chr01	3028681	3028915	234	*	31	23	40	0.549248	0.377425	25	25	25	18	56	35	32	38
1005	chr01	3031202	3031448	246	*	19	15	22	0.253822	0.854842	15	17	15	16	23	24	18	24
1006	chr01	3033660	3033930	270	*	42	37	48	0.128507	0.906258	42	34	39	34	48	56	45	44
1007	chr01	3037129	3037572	443	*	44	39	49	0.054796	0.969759	39	39	33	48	45	61	44	46
1008	chr01	3044116	3044856	740	*	107	91	124	0.203577	0.625437	96	96	88	85	139	119	118	121
1009	chr01	3046654	3046914	260	*	21	22	21	-0.330157	0.768639	29	19	20	21	19	25	18	22
1010	chr01	3047274	3047562	288	*	47	43	50	-0.0189404	0.99048	33	51	47	43	47	50	43	63
1011	chr01	3052359	3052822	463	*	18	19	16	-0.444761	0.676831	17	24	14	22	19	19	16	13
1012	chr01	3052882	3053298	416	*	48	40	57	0.255405	0.717415	47	45	35	34	57	70	46	55
1013	chr01	3054180	3054604	424	*	74	61	88	0.277015	0.557088	54	58	72	61	95	97	67	93
1014	chr01	3056641	3056849	208	*	14	16	12	-0.576244	0.592455	13	14	19	18	16	16	9	10
1015	chr01	3058011	3058409	398	*	23	24	22	-0.330247	0.779061	22	24	26	24	9	24	28	29
1016	chr01	3060763	3061021	258	*	64	61	68	-0.0781592	0.943807	48	60	70	66	73	55	59	86
1017	chr01	3067226	3067526	300	*	30	27	33	0.0475434	0.980952	31	21	27	29	42	40	18	33
1018	chr01	3070901	3071208	307	*	16	16	16	-0.260883	0.869195	11	15	21	18	17	13	17	17
1019	chr01	3074872	3075294	422	*	56	47	65	0.214996	0.754691	47	58	41	44	65	69	56	71
1020	chr01	3076863	3077107	244	*	323	323	322	-0.244281	0.140076	318	301	342	333	335	312	337	307
1021	chr01	3084512	3084840	328	*	61	47	76	0.454321	0.275695	41	37	57	53	66	98	62	80
1022	chr01	3090197	3090628	431	*	16	17	14	-0.555323	0.58425	22	20	15	14	10	14	17	16
1023	chr01	3090719	3091060	341	*	41	36	46	0.116006	0.922522	37	44	35	30	41	48	43	55
1024	chr01	3091559	3091743	184	*	20	18	22	0.021758	0.993058	21	16	18	19	17	28	24	20
1025	chr01	3092610	3093532	922	*	59	49	69	0.236996	0.71471	58	40	46	54	80	78	60	59
1026	chr01	3094108	3094410	302	*	17	16	18	-0.0355403	0.988922	16	18	16	15	15	23	21	16
1027	chr01	3096197	3096572	375	*	36	31	41	0.127139	0.919746	26	36	35	30	37	43	37	47
1028	chr01	3098493	3099027	534	*	20	19	21	-0.119819	0.948365	26	16	18	18	21	22	21	21
1029	chr01	3099987	3100311	324	*	48	43	54	0.0805095	0.947205	46	47	46	34	54	54	58	50
1030	chr01	3104999	3105746	747	*	86	82	90	-0.100181	0.89316	88	86	74	81	82	97	94	90
1031	chr01	3106629	3107236	607	*	76	63	89	0.262402	0.568684	66	57	72	58	90	92	86	91
1032	chr01	3108349	3108567	218	*	17	17	17	-0.265439	0.856799	15	24	17	14	16	22	13	18
1033	chr01	3113147	3113398	251	*	20	14	26	0.690707	0.339089	17	12	14	13	24	29	26	28
1034	chr01	3113627	3114396	769	*	146	132	159	0.0277357	0.973722	121	120	133	155	169	174	150	146
1035	chr01	3114616	3114810	194	*	18	19	17	-0.400201	0.732056	13	14	25	26	18	19	18	15
1036	chr01	3125399	3125843	444	*	46	43	50	-0.020228	0.989438	39	42	49	42	53	59	44	45
1037	chr01	3126828	3127064	236	*	18	20	15	-0.606114	0.471445	21	23	19	18	16	16	12	19
1038	chr01	3127566	3127818	252	*	23	24	23	-0.317923	0.767019	28	26	18	25	27	20	23	22
1039	chr01	3128005	3128444	439	*	30	26	34	0.13346	0.921824	26	28	29	24	31	40	30	38
1040	chr01	3128720	3129125	405	*	53	48	58	0.0214679	0.988252	51	56	45	42	56	65	55	57
1041	chr01	3130215	3130868	653	*	51	49	53	-0.116831	0.906739	42	57	50	47	59	58	45	52
1042	chr01	3140062	3140293	231	*	16	17	15	-0.378907	0.769403	15	16	14	23	14	18	15	15
1043	chr01	3140896	3141092	196	*	17	20	14	-0.785164	0.276085	19	17	26	21	15	14	13	15
1044	chr01	3141319	3142189	870	*	100	94	107	-0.0535633	0.949457	103	92	94	88	115	110	98	107
1045	chr01	3146949	3147151	202	*	23	22	24	-0.144336	0.93183	25	14	25	26	23	34	18	22
1046	chr01	3147826	3148277	451	*	32	32	32	-0.263242	0.78401	37	35	28	31	43	28	33	25
1047	chr01	3151587	3152080	493	*	83	67	99	0.316248	0.400157	68	69	64	68	103	95	96	102
1048	chr01	3152152	3152409	257	*	20	20	20	-0.245433	0.854656	21	19	25	17	25	22	15	20
1049	chr01	3152467	3152617	150	*	18	17	19	-0.0485265	0.983947	14	19	19	17	16	25	19	19
1050	chr01	3152976	3153136	160	*	21	20	21	-0.180674	0.915077	24	19	25	15	19	34	21	13
1051	chr01	3186724	3186962	238	*	20	19	21	-0.122486	0.946975	22	21	15	20	20	26	18	21
1052	chr01	3187762	3187956	194	*	23	18	29	0.384197	0.69363	18	25	13	19	33	30	21	32
1053	chr01	3191319	3191863	544	*	76	64	87	0.203449	0.727337	59	60	77	61	93	99	65	94
1054	chr01	3195362	3195659	297	*	38	31	45	0.291999	0.704001	28	30	35	33	51	50	33	49
1055	chr01	3222291	3222540	249	*	15	16	14	-0.408356	0.755078	15	18	12	20	9	17	14	18
1056	chr01	3225665	3225854	189	*	13	14	11	-0.587427	0.644049	9	13	18	18	19	14	5	8
1057	chr01	3226210	3226871	661	*	77	69	84	0.0515511	0.961292	53	82	76	66	78	84	81	96
1058	chr01	3228182	3228604	422	*	98	80	116	0.289481	0.430445	87	94	71	69	118	135	96	116
1059	chr01	3228808	3229203	395	*	22	18	27	0.352652	0.741998	20	26	15	12	30	26	27	27
1060	chr01	3236705	3236865	160	*	13	10	15	0.308565	0.854656	9	14	10	10	21	15	13	14
1061	chr01	3237776	3238147	371	*	52	50	54	-0.157648	0.857559	53	38	50	62	54	64	51	47
1062	chr01	3238346	3238877	531	*	20	18	23	0.0733332	0.97254	22	13	22	17	21	20	23	28
1063	chr01	3243702	3244041	339	*	18	15	20	0.172134	0.926019	15	12	18	17	29	23	15	16
1064	chr01	3244308	3244565	257	*	30	24	35	0.276616	0.796868	29	16	34	20	24	43	36	39
1065	chr01	3257983	3258364	381	*	20	20	21	-0.1518	0.929184	22	19	20	19	24	17	23	21
1066	chr01	3258386	3258826	440	*	95	75	114	0.360035	0.243951	69	79	83	71	128	121	96	114
1067	chr01	3263485	3263635	150	*	15	16	15	-0.289665	0.859061	9	13	17	25	13	14	13	22
1068	chr01	3270608	3271191	583	*	25	25	26	-0.172883	0.899602	18	28	31	24	27	29	23	27
1069	chr01	3271877	3272132	255	*	22	21	23	-0.0649225	0.975048	19	25	27	13	28	25	18	24
1070	chr01	3272734	3272937	203	*	14	14	14	-0.171147	0.935222	13	12	11	20	12	18	15	14
1071	chr01	3273040	3273233	193	*	16	18	15	-0.482911	0.645602	18	14	18	23	18	17	13	14
1072	chr01	3287220	3287592	372	*	43	38	49	0.105241	0.9349	25	48	37	44	36	61	49	50
72474	chr09	5083008	5083243	235	*	16	6	27	1.81464	0.000673052	11	5	5	5	24	40	21	6
1074	chr01	3302835	3302985	150	*	15	14	16	-0.0457661	0.988415	22	19	10	6	11	30	9	16
1075	chr01	3313807	3314020	213	*	21	18	24	0.183603	0.908768	13	20	18	21	33	26	18	20
1076	chr01	3314139	3314458	319	*	43	36	50	0.217674	0.821928	40	41	29	36	35	79	45	43
1077	chr01	3316734	3316991	257	*	24	25	22	-0.453435	0.579022	30	21	25	27	18	24	25	22
1078	chr01	3318659	3318843	184	*	26	26	25	-0.280812	0.796774	30	33	21	22	29	20	23	31
1079	chr01	3322507	3323143	636	*	106	91	121	0.16461	0.744337	83	110	96	78	114	143	106	124
1080	chr01	3328375	3328705	330	*	17	17	16	-0.328897	0.811755	25	13	18	14	12	19	17	18
1081	chr01	3328883	3329040	157	*	16	14	18	0.156296	0.936639	14	14	14	15	16	17	20	22
1082	chr01	3331842	3332117	275	*	41	38	45	0.00877365	0.995808	33	43	37	39	47	47	39	48
1083	chr01	3335828	3336520	692	*	86	77	95	0.0649894	0.943164	88	75	74	72	85	96	101	100
1084	chr01	3342821	3343552	731	*	80	65	95	0.294767	0.476444	65	63	75	59	95	114	82	90
1085	chr01	3343729	3344020	291	*	22	21	24	-0.101421	0.954351	23	21	20	23	24	25	23	24
1086	chr01	3354960	3355461	501	*	96	79	112	0.255642	0.513234	85	79	78	77	105	122	100	124
1087	chr01	3356180	3356616	436	*	65	57	73	0.0947757	0.923026	45	73	62	51	81	83	62	66
1088	chr01	3357637	3357835	198	*	11	12	11	-0.363246	0.842212	21	11	10	6	10	9	13	12
1089	chr01	3360478	3360643	165	*	15	16	14	-0.400102	0.778516	10	14	16	25	15	10	20	13
1090	chr01	3361688	3362580	892	*	35	32	39	0.0472251	0.977348	39	27	31	32	37	46	38	37
1091	chr01	3362642	3362810	168	*	16	15	17	-0.0284463	0.991117	16	11	15	18	13	25	14	18
1092	chr01	3367449	3368129	680	*	108	97	119	0.0464678	0.95625	105	90	100	95	117	133	114	113
1093	chr01	3368378	3368608	230	*	21	22	21	-0.259095	0.832762	19	26	22	21	23	22	18	24
1094	chr01	3369094	3369357	263	*	35	34	37	-0.109934	0.935393	42	32	33	30	42	30	35	43
1095	chr01	3370633	3370920	287	*	21	20	22	-0.12164	0.94647	23	23	19	18	23	17	22	28
1096	chr01	3373787	3374342	555	*	54	43	65	0.349437	0.490947	41	49	43	40	72	74	60	55
1097	chr01	3375215	3375401	186	*	14	13	14	-0.165591	0.940271	12	19	12	12	9	17	12	20
1098	chr01	3375602	3375777	175	*	23	24	23	-0.349872	0.717786	28	25	24	22	26	25	21	20
1099	chr01	3377620	3377918	298	*	38	31	45	0.27377	0.767943	31	24	41	31	57	58	25	43
1100	chr01	3379372	3379562	190	*	22	19	25	0.154426	0.926285	14	18	24	21	22	24	32	23
1101	chr01	3380832	3381093	261	*	16	20	13	-0.851645	0.248234	20	16	25	20	19	9	14	11
1102	chr01	3381579	3381937	358	*	21	21	20	-0.307682	0.797616	20	19	24	23	18	21	27	16
1103	chr01	3392422	3392917	495	*	27	26	29	-0.0749326	0.966651	24	26	35	19	28	34	21	34
1104	chr01	3394724	3395021	297	*	176	177	175	-0.264366	0.292707	186	163	168	194	188	188	178	147
1105	chr01	3397121	3397470	349	*	46	37	56	0.348107	0.546081	38	35	41	35	53	54	60	57
1106	chr01	3401142	3401777	635	*	89	78	101	0.131783	0.832979	80	83	83	67	107	106	84	109
1107	chr01	3407544	3408635	1091	*	53	41	65	0.403347	0.400795	34	44	41	48	59	84	59	60
1108	chr01	3414129	3414413	284	*	25	27	24	-0.397979	0.683034	30	27	34	17	12	34	25	26
1109	chr01	3415698	3416196	498	*	30	27	34	0.0752855	0.962628	25	26	31	28	38	35	37	27
1110	chr01	3418296	3418510	214	*	16	14	19	0.215988	0.900875	13	14	13	16	27	18	18	14
1111	chr01	3419070	3419237	167	*	15	12	19	0.429763	0.741998	15	16	9	9	18	17	15	28
1112	chr01	3420755	3421520	765	*	92	83	101	0.0356421	0.972168	85	80	89	80	115	110	77	104
1113	chr01	3422344	3422685	341	*	27	23	31	0.153085	0.912952	22	24	29	20	27	36	29	33
1114	chr01	3429387	3430432	1045	*	83	76	90	0.00543841	0.996505	81	77	79	67	88	97	88	88
1115	chr01	3431019	3431795	776	*	57	53	62	-0.024104	0.98581	56	56	51	50	59	67	55	67
1116	chr01	3434765	3434937	172	*	14	13	16	0.118336	0.961095	13	18	15	6	17	22	9	19
1117	chr01	3435166	3435402	236	*	11	11	12	-0.216446	0.923171	17	10	12	8	13	16	12	7
1118	chr01	3443987	3444760	773	*	93	79	107	0.195542	0.690812	84	90	75	68	107	119	88	116
1119	chr01	3444901	3445084	183	*	19	19	19	-0.189256	0.905181	19	17	18	22	23	20	17	19
1120	chr01	3445896	3446085	189	*	10	12	8	-0.872433	0.419561	10	14	9	18	11	8	8	6
1121	chr01	3450063	3451338	1275	*	41	40	42	-0.149781	0.883796	46	35	40	39	44	49	38	40
1122	chr01	3452004	3452500	496	*	60	58	62	-0.14766	0.846207	59	62	59	55	59	69	61	62
1123	chr01	3452666	3453147	481	*	37	34	39	-0.047138	0.976751	33	36	31	38	37	44	43	34
1124	chr01	3455037	3455217	180	*	27	24	29	0.0522768	0.978048	28	20	26	23	27	30	29	33
1125	chr01	3464389	3465185	796	*	118	98	138	0.251387	0.475505	108	111	98	77	145	156	132	122
1126	chr01	3465584	3465938	354	*	21	22	20	-0.410577	0.663075	19	23	23	26	21	20	19	21
1127	chr01	3471825	3472333	508	*	60	49	71	0.292181	0.59203	37	58	52	51	67	78	59	83
1128	chr01	3472763	3472983	220	*	18	19	18	-0.278455	0.854588	11	18	25	22	11	25	25	13
1129	chr01	3477180	3477337	157	*	16	12	19	0.369116	0.780138	13	15	13	10	19	22	16	21
1130	chr01	3477593	3477743	150	*	16	13	19	0.269524	0.858373	16	12	13	13	18	20	20	19
1131	chr01	3478826	3479320	494	*	123	113	133	-0.0146048	0.988191	104	125	126	100	139	127	129	137
1132	chr01	3484456	3484772	316	*	54	50	57	-0.0561951	0.963773	47	53	54	49	67	53	47	64
1133	chr01	3485720	3485938	218	*	24	21	27	0.111243	0.949466	25	26	16	19	19	33	25	33
1134	chr01	3487216	3487877	661	*	86	84	88	-0.174531	0.746083	85	94	81	78	88	90	89	87
1135	chr01	3488728	3488976	248	*	20	17	23	0.166218	0.92072	20	17	19	14	25	26	22	20
1136	chr01	3489178	3489442	264	*	32	28	36	0.0765772	0.961317	30	28	31	26	38	44	25	37
1137	chr01	3491911	3492139	228	*	20	19	21	-0.114209	0.953097	22	17	15	23	18	20	27	19
1138	chr01	3492293	3492544	251	*	23	24	21	-0.466427	0.575778	22	27	26	24	16	29	17	23
1139	chr01	3492703	3492909	206	*	16	18	15	-0.5684	0.543542	17	19	16	23	16	17	12	15
1140	chr01	3496441	3496675	234	*	30	26	34	0.128744	0.929303	21	24	27	33	38	32	27	39
1141	chr01	3498720	3498923	203	*	23	21	25	0.0219768	0.992318	17	25	24	18	28	31	23	19
1142	chr01	3500028	3500222	194	*	20	20	21	-0.157015	0.925709	19	18	24	20	20	21	17	28
1143	chr01	3500904	3501308	404	*	56	50	63	0.102997	0.920688	48	57	52	43	50	72	61	71
1144	chr01	3503824	3504686	862	*	24	24	24	-0.22852	0.853606	23	25	25	24	17	28	22	31
1145	chr01	3505564	3505909	345	*	51	42	61	0.28736	0.627466	43	39	42	45	57	63	61	63
1146	chr01	3509552	3509718	166	*	16	18	15	-0.514538	0.643994	17	20	20	15	10	23	7	20
1147	chr01	3509952	3510102	150	*	18	17	18	-0.165987	0.928901	19	23	16	13	23	19	11	22
1148	chr01	3510425	3510787	362	*	19	16	22	0.208693	0.893325	17	22	16	11	23	22	23	22
1149	chr01	3511451	3512045	594	*	46	43	50	-0.0415768	0.977318	51	47	40	36	47	52	46	55
1150	chr01	3517618	3518036	418	*	31	31	32	-0.203504	0.854081	38	30	28	29	30	25	37	36
1151	chr01	3518260	3518551	291	*	16	18	14	-0.618372	0.507348	13	20	16	25	13	15	16	13
1152	chr01	3519001	3519815	814	*	75	65	84	0.120128	0.874598	63	66	61	72	92	102	69	75
1153	chr01	3522281	3522506	225	*	15	14	17	0.0561021	0.982987	16	13	14	13	21	20	17	11
1154	chr01	3523878	3524485	607	*	32	35	29	-0.508144	0.379811	39	37	38	29	30	30	24	35
1155	chr01	3527763	3528106	343	*	23	23	24	-0.199404	0.890974	22	32	25	15	27	27	14	29
1156	chr01	3534459	3534913	454	*	63	55	72	0.154728	0.845285	58	58	64	40	84	61	69	75
1157	chr01	3535958	3536154	196	*	14	12	17	0.282333	0.861681	11	13	12	12	22	15	16	16
1158	chr01	3537677	3537942	265	*	24	19	29	0.352607	0.727812	19	21	16	21	23	27	33	33
1159	chr01	3538692	3540047	1355	*	40	39	42	-0.110965	0.926059	39	35	43	39	39	46	40	46
1160	chr01	3541566	3541757	191	*	24	23	25	-0.119792	0.945635	20	30	22	21	23	30	32	16
1161	chr01	3543243	3543482	239	*	20	19	22	0.0150579	0.994969	17	16	22	21	22	26	21	22
1162	chr01	3544132	3544437	305	*	33	33	33	-0.221735	0.822619	34	34	35	29	42	32	27	33
1163	chr01	3544854	3545362	508	*	42	35	49	0.227195	0.791333	36	38	34	34	63	54	43	37
1164	chr01	3546498	3546781	283	*	32	27	38	0.211315	0.848346	26	31	36	18	50	37	30	35
1165	chr01	3550548	3551008	460	*	24	24	24	-0.24426	0.833958	29	24	23	23	24	25	20	30
1166	chr01	3553033	3553405	372	*	28	27	29	-0.141832	0.920688	21	27	30	31	25	34	27	31
1167	chr01	3554096	3554515	419	*	21	23	20	-0.424016	0.640672	26	24	23	20	22	22	21	17
1168	chr01	3555499	3555973	474	*	22	23	21	-0.369468	0.710119	25	22	20	27	24	19	24	19
1169	chr01	3556063	3556509	446	*	40	41	38	-0.35039	0.571204	42	46	38	41	36	42	37	40
1170	chr01	3556919	3557816	897	*	57	49	64	0.142506	0.864435	52	51	47	48	76	68	53	62
1171	chr01	3558055	3558876	821	*	23	23	22	-0.335639	0.742734	25	23	23	24	24	20	22	23
1172	chr01	3574064	3574540	476	*	108	86	130	0.344425	0.244536	80	80	84	102	138	142	108	133
1173	chr01	3576268	3576572	304	*	31	28	35	0.0773094	0.961334	30	23	34	25	34	41	33	32
1174	chr01	3577900	3578206	306	*	16	16	17	-0.178419	0.925341	13	20	18	15	11	20	14	24
1175	chr01	3579643	3580264	621	*	46	43	48	-0.104748	0.926059	45	41	43	46	45	57	41	50
1176	chr01	3580449	3580599	150	*	14	16	12	-0.665255	0.501207	12	19	22	13	12	11	15	11
1177	chr01	3582080	3582373	293	*	40	33	47	0.266125	0.731732	28	34	35	36	49	46	49	45
1178	chr01	3587122	3587519	397	*	29	22	36	0.416741	0.583909	21	23	28	19	42	39	26	37
1179	chr01	3588447	3588798	351	*	22	20	23	-0.0590666	0.977678	24	21	18	20	21	22	29	22
1180	chr01	3589017	3589368	351	*	46	46	46	-0.233322	0.754691	47	48	41	48	50	43	48	44
1181	chr01	3590547	3590850	303	*	26	26	26	-0.221863	0.856451	30	29	24	21	20	22	32	31
1182	chr01	3591090	3591754	664	*	55	47	62	0.152128	0.853837	46	55	48	41	67	71	55	57
1183	chr01	3592178	3592598	420	*	17	17	18	-0.159562	0.931518	19	15	17	17	18	17	18	19
1184	chr01	3595994	3596311	317	*	56	49	64	0.146664	0.86223	44	58	54	41	76	69	58	55
1185	chr01	3598582	3598846	264	*	54	45	62	0.197865	0.799458	34	45	49	55	57	79	56	57
1186	chr01	3599442	3599717	275	*	17	16	17	-0.201753	0.909518	18	12	15	22	12	20	20	17
1187	chr01	3601181	3601606	425	*	27	25	30	0.0299816	0.987885	28	22	24	27	29	32	33	28
1188	chr01	3602659	3603165	506	*	37	36	39	-0.111624	0.93111	32	34	44	34	44	44	30	40
1189	chr01	3603868	3604303	435	*	42	38	45	-0.0192197	0.990522	34	44	41	36	47	49	40	45
1190	chr01	3605892	3606048	156	*	18	17	19	-0.139597	0.941778	17	20	21	13	22	16	20	18
1191	chr01	3609334	3610018	684	*	82	72	91	0.0867315	0.921386	54	79	77	81	94	84	89	98
1192	chr01	3614936	3615320	384	*	30	31	30	-0.312679	0.731188	30	40	26	30	21	39	33	27
1193	chr01	3616460	3616904	444	*	43	40	45	-0.0693356	0.959204	35	44	43	40	47	51	34	51
1194	chr01	3617525	3618094	569	*	38	39	37	-0.308441	0.662174	39	39	41	38	40	36	33	41
1195	chr01	3620829	3621535	706	*	30	26	33	0.119275	0.934037	27	23	27	28	31	35	32	37
1196	chr01	3624326	3625554	1228	*	63	58	68	-0.00870252	0.995043	66	62	50	55	72	70	67	65
1197	chr01	3629854	3630316	462	*	43	37	49	0.140449	0.897554	28	42	45	35	43	62	39	52
1198	chr01	3630606	3631044	438	*	42	41	44	-0.124226	0.910663	42	39	45	38	51	41	39	47
1199	chr01	3632253	3632710	457	*	36	33	38	-0.0646322	0.966491	30	29	42	34	41	42	31	39
1200	chr01	3632998	3633373	375	*	32	29	36	0.0429425	0.981157	34	30	26	28	38	41	35	30
1201	chr01	3633578	3634206	628	*	27	27	27	-0.244698	0.823955	28	26	25	32	35	24	21	31
1202	chr01	3639130	3639322	192	*	17	19	16	-0.424063	0.698452	22	15	23	16	17	16	16	18
1203	chr01	3639795	3640325	530	*	30	28	32	-0.0757695	0.962136	29	33	29	24	34	34	32	29
1204	chr01	3640606	3640934	328	*	27	24	31	0.0862163	0.959667	28	25	25	21	33	29	37	25
1205	chr01	3641096	3641791	695	*	38	38	38	-0.214295	0.809962	40	40	33	39	39	40	39	37
1206	chr01	3641930	3642537	607	*	26	26	26	-0.241206	0.826393	26	30	24	27	23	28	28	28
1207	chr01	3643514	3644760	1246	*	32	30	35	-0.0349263	0.984793	34	27	30	31	38	34	31	38
1208	chr01	3645394	3645624	230	*	21	22	19	-0.449554	0.616797	22	24	26	19	20	25	16	18
1209	chr01	3650350	3650500	150	*	12	11	12	-0.136211	0.960135	13	10	13	11	11	7	23	9
1210	chr01	3652151	3652783	632	*	87	82	92	-0.0776741	0.924854	82	78	92	76	98	98	82	90
1211	chr01	3660809	3661178	369	*	92	81	103	0.115687	0.858337	81	88	88	67	107	107	100	101
1212	chr01	3663454	3663843	389	*	30	28	33	-0.0410362	0.982606	29	28	31	27	31	30	34	37
1213	chr01	3664194	3664601	407	*	27	25	28	-0.0667533	0.970912	26	30	25	21	24	28	28	35
1214	chr01	3665728	3666929	1201	*	38	36	40	-0.0908726	0.946745	40	31	33	40	38	40	41	41
1215	chr01	3666998	3667289	291	*	20	17	23	0.161072	0.9232	17	20	17	17	23	29	24	18
1216	chr01	3672864	3673397	533	*	37	31	44	0.252997	0.763892	31	31	34	29	46	42	45	43
1217	chr01	3673478	3673859	381	*	43	43	43	-0.242078	0.747786	49	44	43	39	44	45	44	42
1218	chr01	3674857	3675410	553	*	36	34	38	-0.114797	0.92814	30	34	38	37	38	42	35	37
1219	chr01	3675722	3676441	719	*	45	41	50	0.0382816	0.979946	44	47	36	38	48	48	56	48
1220	chr01	3676970	3677582	612	*	36	33	40	0.0597649	0.968586	30	34	33	35	38	46	35	44
1221	chr01	3681049	3681419	370	*	18	17	19	-0.0460507	0.9848	18	15	17	19	22	16	19	22
1222	chr01	3682578	3682783	205	*	14	15	14	-0.349629	0.826218	12	21	15	14	6	13	23	15
1223	chr01	3687338	3687860	522	*	20	19	21	-0.0939731	0.962664	19	18	22	18	15	18	25	27
1224	chr01	3690064	3690272	208	*	16	16	17	-0.197527	0.916344	11	16	22	17	10	19	17	22
1225	chr01	3690592	3690864	272	*	25	20	30	0.284302	0.803637	24	21	15	23	32	30	19	39
1226	chr01	3694252	3694424	172	*	13	12	14	-0.0699622	0.98172	9	10	19	12	14	7	14	21
1227	chr01	3695176	3696158	982	*	82	72	92	0.107687	0.894576	54	78	69	88	104	103	84	78
1228	chr01	3699451	3700050	599	*	73	63	83	0.154768	0.823613	68	56	62	67	96	73	82	82
1229	chr01	3703139	3703391	252	*	20	17	24	0.300234	0.812574	10	14	22	22	27	23	24	25
1230	chr01	3708754	3709309	555	*	101	76	126	0.470979	0.0670226	81	61	90	75	120	148	102	135
1231	chr01	3711191	3711468	277	*	21	21	22	-0.210466	0.879386	20	26	20	20	27	22	17	22
1232	chr01	3712854	3713190	336	*	20	18	22	0.0239625	0.991786	17	24	16	18	28	20	24	18
1233	chr01	3718394	3718883	489	*	95	79	110	0.22584	0.594227	82	81	83	73	113	122	92	115
1234	chr01	3719305	3719529	224	*	21	24	18	-0.613805	0.401076	26	25	26	19	18	17	22	17
1235	chr01	3719674	3719864	190	*	26	28	25	-0.413893	0.604114	27	31	32	23	27	22	29	22
1236	chr01	3723002	3723377	375	*	43	36	50	0.245521	0.750156	30	41	36	37	46	56	47	53
1237	chr01	3725074	3725263	189	*	14	14	14	-0.319027	0.835665	18	11	16	14	11	17	16	12
1238	chr01	3728557	3729498	941	*	76	68	84	0.0551326	0.958594	67	81	68	58	80	91	67	99
1239	chr01	3734708	3735536	828	*	74	63	86	0.207522	0.72228	56	64	59	73	91	90	66	98
1240	chr01	3735827	3736271	444	*	38	40	36	-0.412729	0.483769	48	40	39	36	31	43	36	35
1241	chr01	3736921	3737289	368	*	39	33	46	0.224705	0.802262	31	42	34	26	43	58	43	40
1242	chr01	3742005	3742209	204	*	24	23	25	-0.123133	0.940548	22	24	20	26	28	24	22	26
1243	chr01	3744220	3744913	693	*	95	81	110	0.194906	0.673932	82	87	82	74	105	116	105	114
1244	chr01	3746483	3746967	484	*	74	68	80	-0.00377273	0.997547	71	67	71	65	79	83	87	74
1245	chr01	3748075	3748389	314	*	26	25	26	-0.200618	0.870935	24	28	28	23	32	25	23	26
1246	chr01	3777459	3777809	350	*	21	19	24	0.0283598	0.99057	25	16	20	18	15	36	16	29
44127	chr05	5472560	5472715	155	*	14	5	23	1.74986	0.00316851	8	4	5	6	28	28	18	117
1248	chr01	3786555	3787353	798	*	55	52	59	-0.0684466	0.951768	52	50	54	54	53	64	58	62
1249	chr01	3788239	3788810	571	*	42	37	46	0.0734158	0.956455	42	35	34	39	42	53	44	48
1250	chr01	3790009	3790430	421	*	95	83	108	0.125091	0.840195	87	90	80	77	114	130	90	98
1251	chr01	3799984	3800261	277	*	18	19	18	-0.302663	0.819515	15	26	15	21	23	20	13	18
1252	chr01	3801613	3801793	180	*	15	17	13	-0.644767	0.506231	17	24	16	12	15	10	13	14
1253	chr01	3801949	3802099	150	*	16	16	16	-0.309377	0.833071	14	17	16	20	12	15	12	25
1254	chr01	3804401	3804718	317	*	27	25	29	-0.0571436	0.976111	25	36	20	21	29	31	23	33
1255	chr01	3809584	3810028	444	*	17	16	18	-0.0551053	0.982905	14	11	19	21	26	14	18	16
1256	chr01	3810151	3810700	549	*	26	28	24	-0.448626	0.546081	27	30	29	28	26	30	22	21
1257	chr01	3812195	3812922	727	*	110	101	120	0.00222403	0.998085	90	102	110	104	123	123	114	121
1258	chr01	3815089	3815588	499	*	25	23	27	-0.0151966	0.994068	24	22	25	22	27	30	24	28
1259	chr01	3819189	3819349	160	*	16	15	17	-0.0618433	0.981059	16	16	19	12	13	18	26	14
1260	chr01	3819482	3819805	323	*	27	25	30	0.0201814	0.992401	29	28	23	20	30	36	32	22
1261	chr01	3824177	3824837	660	*	72	67	77	-0.0442156	0.969026	61	60	85	64	73	83	67	87
1262	chr01	3827255	3827405	150	*	13	10	17	0.4246	0.767019	14	8	13	8	16	14	21	17
1263	chr01	3830198	3830560	362	*	36	34	39	-0.050403	0.974994	31	33	33	39	39	48	28	41
1264	chr01	3832017	3832610	593	*	47	46	49	-0.138013	0.886545	47	43	54	40	50	53	42	53
1265	chr01	3833254	3833520	266	*	29	29	29	-0.242153	0.813757	28	33	30	25	30	30	26	30
1266	chr01	3835120	3835531	411	*	37	31	42	0.191298	0.844829	31	32	32	31	39	43	45	43
1267	chr01	3836362	3837026	664	*	23	23	23	-0.226949	0.854842	25	26	23	19	25	24	21	24
1268	chr01	3838110	3839268	1158	*	27	26	28	-0.138083	0.923379	26	25	26	28	25	32	27	29
1269	chr01	3839850	3840654	804	*	37	32	41	0.107866	0.93512	38	34	35	24	50	40	36	41
1270	chr01	3840765	3840919	154	*	20	19	20	-0.170517	0.919061	22	24	14	18	22	21	19	20
1271	chr01	3842513	3842874	361	*	30	29	30	-0.193362	0.863632	27	29	36	27	28	31	30	34
1272	chr01	3849536	3850379	843	*	66	56	76	0.189297	0.777365	64	63	47	53	83	77	79	67
1273	chr01	3851785	3852108	323	*	41	36	45	0.0814227	0.952538	43	33	41	29	37	54	41	51
1274	chr01	3852715	3852970	255	*	35	32	39	0.0379498	0.982905	37	35	35	22	37	49	32	39
1275	chr01	3853528	3853776	248	*	23	23	24	-0.184985	0.898651	18	18	28	28	23	27	19	27
1276	chr01	3855990	3856321	331	*	71	63	79	0.0733727	0.939939	65	72	59	59	75	79	81	82
1277	chr01	3856897	3857880	983	*	35	32	39	0.0249382	0.988937	33	34	31	32	43	48	30	36
1278	chr01	3858099	3858309	210	*	32	29	36	0.05538	0.973562	30	33	28	27	36	35	32	42
1279	chr01	3874212	3874557	345	*	64	57	71	0.0672654	0.953141	57	53	69	52	65	60	86	74
1280	chr01	3875638	3875906	268	*	36	29	43	0.323087	0.679814	23	39	26	30	36	57	37	45
1281	chr01	3876104	3876414	310	*	16	19	14	-0.73453	0.375262	20	15	25	19	18	11	18	9
1282	chr01	3876683	3876863	180	*	17	18	16	-0.450953	0.672124	19	18	21	16	18	14	14	18
1283	chr01	3881430	3881883	453	*	67	52	82	0.415197	0.312091	61	64	44	39	79	95	85	69
1284	chr01	3884475	3884708	233	*	38	35	41	-0.0392208	0.982606	34	34	44	31	28	41	50	45
1285	chr01	3885241	3885468	227	*	25	24	26	-0.136839	0.939248	18	30	32	18	24	19	19	43
1286	chr01	3886378	3886564	186	*	21	19	23	0.0565794	0.979989	25	14	14	23	26	27	18	23
1287	chr01	3891458	3891925	467	*	24	22	26	-0.0171948	0.993782	20	21	30	20	24	24	31	27
1288	chr01	3892737	3893166	429	*	55	44	67	0.360162	0.505999	39	55	46	36	70	78	43	77
1289	chr01	3896958	3897116	158	*	13	11	15	0.186859	0.932392	12	13	13	8	23	16	13	10
1290	chr01	3897361	3897581	220	*	46	38	53	0.234091	0.757682	40	41	38	35	52	56	59	47
1291	chr01	3899985	3900608	623	*	107	94	120	0.103934	0.875753	96	98	109	75	118	114	107	141
1292	chr01	3912891	3913089	198	*	17	17	18	-0.10312	0.962499	11	26	13	18	17	22	13	23
1293	chr01	3913810	3914237	427	*	117	96	138	0.274994	0.38452	90	101	109	86	137	153	119	144
1294	chr01	3914679	3915030	351	*	33	30	36	0.0156837	0.993441	36	27	31	27	46	38	31	30
1295	chr01	3915108	3915295	187	*	17	19	15	-0.574165	0.523693	19	17	18	24	15	15	16	16
1296	chr01	3916262	3916497	235	*	34	34	33	-0.277711	0.751419	32	34	35	37	45	36	27	27
1297	chr01	3920992	3921359	367	*	27	22	32	0.293658	0.791858	18	26	23	23	20	51	31	29
15972	chr02	10519988	10520319	331	*	21	8	34	1.71937	0.000113899	8	9	8	10	47	37	22	5
1299	chr01	3923732	3923910	178	*	19	17	22	0.174604	0.917818	16	14	21	17	27	26	20	18
1300	chr01	3924382	3924574	192	*	16	18	14	-0.6681	0.444495	15	19	24	17	12	19	10	15
1301	chr01	3928939	3929181	242	*	12	13	12	-0.37818	0.821755	20	8	12	13	11	8	18	11
1302	chr01	3929316	3929537	221	*	18	15	20	0.171703	0.92409	15	17	15	15	24	26	13	20
1303	chr01	3930826	3931253	427	*	48	49	46	-0.342891	0.540962	40	51	51	57	46	55	40	45
1304	chr01	3931466	3932006	540	*	28	28	29	-0.189871	0.879306	31	25	24	33	21	30	37	29
1305	chr01	3934084	3935059	975	*	42	39	44	-0.0876232	0.94647	40	38	41	40	38	52	50	37
1306	chr01	3935286	3935722	436	*	24	19	29	0.374526	0.692941	19	24	19	15	29	29	25	35
1307	chr01	3942417	3942861	444	*	68	58	78	0.196398	0.753479	51	58	68	55	77	79	83	75
1308	chr01	3942937	3943239	302	*	21	18	25	0.171863	0.913108	21	17	20	17	31	25	24	20
1309	chr01	3943667	3943893	226	*	29	25	32	0.0863355	0.959326	24	33	23	23	39	24	29	37
1310	chr01	3944864	3945255	391	*	72	66	78	-0.00949235	0.993785	69	68	66	64	74	86	73	81
1311	chr01	3945420	3945671	251	*	17	16	19	0.0196703	0.993785	13	18	23	11	17	25	17	19
1312	chr01	3949169	3949573	404	*	25	25	26	-0.170353	0.900445	22	28	22	28	25	25	27	28
1313	chr01	3950673	3951497	824	*	48	43	54	0.0905791	0.938084	38	49	41	44	55	59	42	61
1314	chr01	3954917	3955244	327	*	32	31	33	-0.176358	0.881754	32	30	35	29	21	42	34	35
1315	chr01	3956191	3957061	870	*	40	34	46	0.197516	0.826666	34	38	34	31	49	50	40	47
1316	chr01	3957744	3958288	544	*	50	51	50	-0.266344	0.701538	39	58	42	66	60	51	41	50
1317	chr01	3963889	3964314	425	*	25	20	31	0.366798	0.69299	17	23	16	26	30	29	30	36
1318	chr01	3965222	3965582	360	*	19	15	23	0.371615	0.750994	13	17	16	15	19	20	26	28
1319	chr01	3966118	3966312	194	*	20	21	18	-0.435219	0.671066	19	19	22	26	14	14	21	26
1320	chr01	3966353	3966628	275	*	18	19	17	-0.419467	0.710004	25	20	17	15	21	12	15	20
1321	chr01	3967506	3967996	490	*	62	59	65	-0.120944	0.897065	64	47	59	68	56	87	62	55
1322	chr01	3969168	3969542	374	*	43	35	50	0.276397	0.707321	31	42	41	28	53	46	47	57
1323	chr01	3972704	3973162	458	*	117	99	135	0.200337	0.610397	110	104	96	89	130	142	139	131
1324	chr01	3975480	3976542	1062	*	46	43	48	-0.0748583	0.953777	44	45	50	35	39	51	54	51
1325	chr01	3977528	3977899	371	*	17	12	21	0.539061	0.585227	14	12	12	12	22	24	22	18
1326	chr01	3986482	3986762	280	*	63	49	77	0.393789	0.370909	53	52	49	44	70	98	55	86
1327	chr01	3986853	3987106	253	*	15	16	14	-0.409239	0.748625	14	14	22	15	15	16	11	16
1328	chr01	3995317	3996442	1125	*	55	48	63	0.155202	0.848294	48	56	47	41	60	70	57	66
1329	chr01	3996744	3997408	664	*	28	28	28	-0.230243	0.836773	30	32	21	29	28	33	31	21
1330	chr01	3998591	3999258	667	*	24	23	24	-0.181018	0.89606	25	25	23	21	22	25	25	26
1331	chr01	4001235	4001457	222	*	25	22	28	0.0962459	0.955021	24	23	27	17	28	32	30	25
1332	chr01	4001906	4002418	512	*	22	18	26	0.275299	0.816962	17	16	20	21	25	28	26	27
1333	chr01	4002752	4003312	560	*	22	22	23	-0.19616	0.886185	24	24	20	22	25	24	21	23
1334	chr01	4004973	4005363	390	*	32	27	38	0.255656	0.791432	29	36	22	22	34	44	34	42
1335	chr01	4009157	4009431	274	*	34	34	34	-0.262658	0.77749	45	32	37	24	30	37	36	33
1336	chr01	4009790	4010229	439	*	72	65	80	0.0443839	0.971074	53	65	75	69	63	112	65	81
1337	chr01	4011028	4011318	290	*	31	24	39	0.408775	0.569829	30	21	21	27	36	46	33	41
1338	chr01	4015653	4015898	245	*	25	21	29	0.189182	0.889108	21	26	19	20	23	32	26	35
1339	chr01	4015983	4016414	431	*	72	61	83	0.204043	0.726145	58	72	59	55	79	86	87	80
1340	chr01	4016579	4016746	167	*	17	12	21	0.497898	0.63633	12	14	16	9	20	22	23	20
1341	chr01	4017149	4017698	549	*	38	36	41	-0.0668666	0.962578	33	36	40	37	34	49	41	41
1342	chr01	4020467	4020749	282	*	37	31	44	0.263824	0.758502	31	33	28	32	50	56	30	41
1343	chr01	4031881	4032193	312	*	37	35	40	-0.0541722	0.972168	41	32	32	36	40	47	38	36
1344	chr01	4033077	4033701	624	*	47	42	53	0.108513	0.921995	37	45	50	36	55	51	49	59
1345	chr01	4033805	4034083	278	*	18	16	19	-0.0421746	0.986273	14	18	12	23	17	21	21	18
1346	chr01	4034209	4034558	349	*	26	27	26	-0.300561	0.764579	29	27	27	25	21	35	24	24
1347	chr01	4034877	4035771	894	*	40	36	45	0.0931358	0.94287	33	41	37	33	54	49	35	44
1348	chr01	4041929	4042266	337	*	29	22	36	0.432401	0.564326	19	21	22	28	38	43	35	28
1349	chr01	4042445	4042625	180	*	16	15	18	0.00175235	0.999226	14	22	12	14	15	17	25	16
1350	chr01	4042784	4043346	562	*	41	39	43	-0.1046	0.931845	41	36	42	39	47	42	36	49
1351	chr01	4043417	4043917	500	*	74	70	78	-0.0835936	0.927676	75	67	70	68	73	75	89	75
1352	chr01	4045482	4045883	401	*	35	35	35	-0.264426	0.763958	30	39	32	41	40	33	27	40
1353	chr01	4048416	4048630	214	*	24	24	24	-0.236253	0.854588	22	20	24	30	24	29	13	31
1354	chr01	4049401	4049864	463	*	41	34	49	0.254185	0.742959	34	34	41	30	50	52	50	44
1355	chr01	4050148	4050706	558	*	35	29	42	0.314976	0.680531	29	29	29	29	45	51	41	34
1356	chr01	4050998	4051505	507	*	49	50	49	-0.251873	0.73612	53	55	51	41	66	35	50	47
1357	chr01	4057270	4057946	676	*	24	26	22	-0.476157	0.570415	19	24	39	23	18	21	24	26
1358	chr01	4058130	4058449	319	*	29	30	28	-0.328081	0.717786	31	23	30	37	28	23	27	36
1359	chr01	4059399	4059720	321	*	56	51	61	-0.0088113	0.995369	52	46	56	53	51	72	50	71
1360	chr01	4063489	4063988	499	*	84	69	100	0.285376	0.489136	69	74	65	69	97	122	97	84
1361	chr01	4067170	4067405	235	*	18	17	20	-0.0328162	0.989393	17	13	24	15	19	25	17	19
1362	chr01	4068883	4069198	315	*	14	17	12	-0.715472	0.456285	23	19	14	12	19	10	10	10
1363	chr01	4071509	4071904	395	*	56	51	61	0.0074153	0.995991	51	45	53	56	57	68	61	58
1364	chr01	4073302	4073563	261	*	14	14	15	-0.117766	0.9588	14	17	14	12	16	14	16	16
1365	chr01	4074644	4074997	353	*	35	36	33	-0.367797	0.593795	33	34	34	45	32	37	34	31
1366	chr01	4076385	4076580	195	*	29	25	34	0.172492	0.887329	23	26	28	25	34	35	31	36
1367	chr01	4077175	4077515	340	*	64	59	69	-0.0140212	0.991392	56	63	59	60	83	71	63	62
1368	chr01	4078229	4078523	294	*	47	42	52	0.0738926	0.953777	43	45	49	31	47	55	49	58
1369	chr01	4078905	4079997	1092	*	25	25	25	-0.253367	0.822392	26	25	31	20	23	24	27	27
1370	chr01	4080437	4080796	359	*	58	49	66	0.178595	0.807579	47	53	47	52	66	81	60	60
1371	chr01	4090726	4091075	349	*	24	22	26	-0.00374751	0.998236	19	23	24	22	27	30	22	25
1372	chr01	4094928	4095158	230	*	14	9	19	0.720691	0.454397	9	13	9	8	15	22	18	21
86148	chr11	19678518	19678972	454	*	15	6	24	1.71476	0.00230916	4	6	6	9	19	27	27	271
1374	chr01	4096407	4096835	428	*	33	29	36	0.0721065	0.964238	27	34	34	23	33	44	27	43
1375	chr01	4099072	4099290	218	*	17	13	22	0.435057	0.692002	12	14	13	16	26	21	20	21
1376	chr01	4101750	4102573	823	*	66	62	69	-0.0937421	0.921386	52	66	65	68	68	65	65	80
1377	chr01	4103155	4103645	490	*	35	29	41	0.259829	0.782915	36	31	27	22	49	52	31	33
1378	chr01	4110444	4110954	510	*	48	43	52	0.024381	0.986896	41	47	45	42	49	49	59	53
1379	chr01	4112055	4112388	333	*	45	42	47	-0.0970675	0.934816	44	49	43	35	48	47	43	51
1380	chr01	4113611	4113944	333	*	25	21	28	0.144129	0.924206	21	21	19	26	30	32	25	27
1381	chr01	4114879	4115333	454	*	16	17	15	-0.42734	0.724881	15	16	19	19	21	18	9	13
1382	chr01	4116909	4117215	306	*	47	43	50	-0.0237049	0.98746	45	41	47	41	47	60	40	56
1383	chr01	4117474	4118241	767	*	50	47	54	-0.0641199	0.95965	43	54	57	37	50	59	49	58
1384	chr01	4122275	4122489	214	*	19	20	19	-0.333728	0.777673	18	20	25	18	22	19	18	17
1385	chr01	4123142	4123791	649	*	105	86	125	0.301008	0.34233	91	89	87	77	133	136	107	126
1386	chr01	4123819	4124122	303	*	13	13	14	-0.219955	0.910382	11	10	15	19	11	17	14	14
1387	chr01	4142251	4142854	603	*	127	108	147	0.21008	0.574712	120	103	110	99	146	138	160	146
1388	chr01	4149486	4150574	1088	*	42	36	49	0.216762	0.796527	37	43	32	32	44	56	47	51
1389	chr01	4154633	4154900	267	*	37	32	42	0.141238	0.90517	34	39	31	26	37	41	50	41
1390	chr01	4157705	4158116	411	*	28	23	33	0.297105	0.756526	23	23	24	22	38	37	27	32
1391	chr01	4158565	4159008	443	*	37	33	42	0.10214	0.940985	25	42	35	30	47	52	32	37
1392	chr01	4159896	4160662	766	*	79	70	88	0.0836395	0.924089	83	69	72	59	80	100	85	90
1393	chr01	4164182	4164472	290	*	42	40	45	-0.072257	0.959979	36	36	50	38	30	54	47	49
1394	chr01	4167822	4167995	173	*	14	12	15	0.00848125	0.997657	17	12	10	12	14	16	7	24
1395	chr01	4171767	4172290	523	*	24	22	26	-0.00831994	0.997036	20	25	20	24	29	33	22	21
1396	chr01	4175147	4175612	465	*	23	21	24	-0.0844395	0.963476	23	22	22	20	22	25	25	25
1397	chr01	4175733	4175912	179	*	24	22	26	-0.0305603	0.988864	22	24	27	17	21	27	28	28
1398	chr01	4176083	4176364	281	*	21	21	21	-0.275478	0.81975	23	20	21	23	19	21	22	23
1399	chr01	4177199	4177735	536	*	40	39	42	-0.144107	0.891825	35	43	45	35	41	44	41	43
1400	chr01	4177953	4178254	301	*	20	18	22	0.0466485	0.983947	19	16	17	20	21	23	23	21
1401	chr01	4179355	4179647	292	*	17	16	19	-0.0636079	0.978048	15	19	18	15	21	22	14	19
1402	chr01	4181271	4181907	636	*	72	67	77	-0.0421403	0.970201	69	78	62	61	87	73	71	79
1403	chr01	4182804	4182999	195	*	23	23	22	-0.335153	0.748242	24	25	27	19	17	25	23	24
1404	chr01	4183696	4184108	412	*	72	70	74	-0.156576	0.81405	73	70	74	64	74	70	70	84
1405	chr01	4185624	4185835	211	*	18	19	18	-0.265255	0.852059	19	12	26	19	15	24	18	18
1406	chr01	4186109	4186259	150	*	18	17	18	-0.166092	0.928991	13	21	21	15	15	25	13	21
1407	chr01	4195600	4196101	501	*	66	66	65	-0.279161	0.602923	68	71	50	78	75	66	49	71
1408	chr01	4202252	4202722	470	*	97	92	103	-0.0723243	0.930417	101	107	75	85	96	112	102	104
1409	chr01	4203800	4204560	760	*	58	53	63	-0.00299457	0.998104	54	60	50	50	58	70	50	75
1410	chr01	4206567	4206984	417	*	38	29	46	0.401439	0.530533	25	38	29	27	48	56	46	36
1411	chr01	4207672	4207921	249	*	16	12	19	0.416261	0.742959	11	16	9	14	25	18	15	21
1412	chr01	4213164	4213873	709	*	86	82	90	-0.111444	0.871813	76	90	82	82	96	87	90	88
1413	chr01	4214595	4215242	647	*	25	25	25	-0.228754	0.846708	33	23	24	22	28	25	25	25
1414	chr01	4217277	4217665	388	*	37	33	40	0.0296412	0.985959	34	32	34	34	41	45	38	38
1415	chr01	4219163	4220334	1171	*	41	40	43	-0.128987	0.905284	38	43	44	36	46	43	43	42
1416	chr01	4223032	4223546	514	*	35	36	34	-0.322327	0.677386	34	36	31	46	42	28	34	35
1417	chr01	4224407	4224814	407	*	57	55	59	-0.140915	0.867773	63	56	56	45	55	60	54	67
1418	chr01	4227642	4228149	507	*	48	47	49	-0.190729	0.810093	45	47	53	45	52	53	47	45
1419	chr01	4228515	4228723	208	*	20	17	23	0.149056	0.932952	12	24	20	15	21	25	21	26
1420	chr01	4229633	4230382	749	*	49	45	53	-0.00911177	0.995369	51	51	40	39	52	59	46	56
1421	chr01	4230609	4230965	356	*	53	48	59	0.053155	0.966205	52	50	45	46	68	59	54	56
1422	chr01	4244404	4244703	299	*	29	26	32	0.0380315	0.984373	22	26	32	26	33	35	23	38
1423	chr01	4249731	4250083	352	*	64	56	71	0.0954515	0.921714	51	58	69	48	72	80	57	77
1424	chr01	4251034	4251571	537	*	35	29	41	0.24518	0.786288	28	29	31	30	42	51	32	41
1425	chr01	4253342	4254053	711	*	112	99	124	0.0860111	0.904245	97	114	92	95	122	111	141	124
1426	chr01	4258881	4260056	1175	*	67	55	80	0.289709	0.574226	56	65	61	39	73	102	72	73
1427	chr01	4263639	4263888	249	*	30	27	33	0.055547	0.97439	28	25	28	27	30	36	27	40
1428	chr01	4272869	4273124	255	*	19	19	19	-0.264731	0.854588	18	16	24	20	17	28	22	10
1429	chr01	4276162	4277261	1099	*	76	70	82	-0.0111362	0.993058	70	69	69	73	85	82	75	88
1430	chr01	4280727	4280928	201	*	19	17	20	0.0277906	0.990891	15	14	22	18	22	18	24	19
1431	chr01	4281049	4281485	436	*	43	34	53	0.382129	0.499289	33	33	41	31	56	60	48	49
1432	chr01	4283371	4283844	473	*	49	44	55	0.0812434	0.946308	36	47	46	48	60	62	43	57
1433	chr01	4284647	4284854	207	*	17	21	14	-0.789469	0.266314	18	21	26	20	12	14	18	14
1434	chr01	4293860	4294176	316	*	52	46	59	0.126603	0.899828	48	55	37	44	58	62	44	74
1435	chr01	4295639	4295880	241	*	20	34	7	-2.52153	5.58421533986292e-10	31	36	35	34	8	5	6	9
1436	chr01	4301241	4301833	592	*	74	65	83	0.109618	0.891013	62	66	68	66	91	75	82	86
1437	chr01	4302492	4302700	208	*	17	16	18	-0.0964156	0.964762	16	22	15	14	16	22	22	14
1438	chr01	4302984	4303308	324	*	17	19	16	-0.427119	0.692794	19	19	17	21	13	21	16	17
1439	chr01	4305038	4305213	175	*	19	15	24	0.485614	0.625946	21	11	15	13	27	19	31	22
16973	chr02	16130784	16131097	313	*	16	7	26	1.68749	0.00119077	6	9	7	6	25	32	19	87
1441	chr01	4309831	4310104	273	*	23	19	28	0.261851	0.834542	18	31	16	14	25	31	22	34
1442	chr01	4311218	4311614	396	*	22	18	26	0.226484	0.866023	16	18	21	20	26	33	26	19
1443	chr01	4312844	4313319	475	*	48	41	55	0.165818	0.854656	47	39	36	44	44	70	49	58
1444	chr01	4315705	4315876	171	*	20	18	22	0.0319956	0.989393	21	16	19	17	18	22	30	18
1445	chr01	4316208	4316483	275	*	25	26	24	-0.358483	0.697483	28	24	33	22	21	33	21	24
1446	chr01	4319072	4319370	298	*	25	24	26	-0.114515	0.943223	22	26	26	23	28	29	26	23
1447	chr01	4319573	4319920	347	*	30	31	30	-0.277258	0.758929	29	32	33	31	30	32	30	30
1448	chr01	4320581	4320753	172	*	15	18	12	-0.778944	0.331205	16	24	17	17	10	15	12	14
1449	chr01	4326027	4326978	951	*	86	75	96	0.109951	0.874166	70	81	74	78	105	102	91	89
1450	chr01	4329108	4329290	182	*	19	16	22	0.167762	0.924089	12	18	16	20	20	27	16	25
1451	chr01	4329364	4330219	855	*	23	21	25	0.00796715	0.997176	22	16	21	25	25	24	24	27
1452	chr01	4332167	4332427	260	*	17	19	14	-0.683542	0.40746	15	27	19	18	14	13	15	16
1453	chr01	4338341	4338935	594	*	77	72	81	-0.0740827	0.934816	74	76	67	73	83	86	79	78
1454	chr01	4340513	4341130	617	*	48	48	49	-0.197661	0.79945	46	51	52	43	45	54	48	51
1455	chr01	4341709	4342016	307	*	40	38	42	-0.126	0.912634	38	38	36	43	47	39	41	41
1456	chr01	4342927	4343456	529	*	59	56	62	-0.114741	0.898548	55	59	59	54	71	60	56	61
1457	chr01	4345892	4346114	222	*	27	27	27	-0.228981	0.836962	29	31	26	24	21	32	28	30
1458	chr01	4346349	4346499	150	*	16	16	15	-0.292371	0.842649	13	16	17	19	14	20	12	17
1459	chr01	4348012	4348540	528	*	34	32	36	-0.0828903	0.954903	31	31	32	35	36	34	36	38
1460	chr01	4348984	4349479	495	*	63	59	68	-0.0319779	0.979986	63	56	61	57	72	65	70	67
1461	chr01	4350393	4350681	288	*	30	29	31	-0.148006	0.911755	27	35	35	22	40	32	27	28
1462	chr01	4352052	4352392	340	*	34	33	35	-0.189528	0.854588	29	40	37	29	37	37	31	35
1463	chr01	4356318	4356609	291	*	39	34	43	0.107549	0.937009	39	33	42	23	34	56	36	49
1464	chr01	4369932	4370289	357	*	40	36	43	-0.0020069	0.998901	35	34	33	45	40	49	40	45
1465	chr01	4371062	4371786	724	*	60	60	60	-0.250123	0.654643	54	62	62	64	57	69	55	60
1466	chr01	4372844	4373011	167	*	15	14	17	0.0752114	0.975242	15	14	12	15	16	20	13	21
1467	chr01	4373794	4374239	445	*	71	59	84	0.256846	0.605307	55	60	59	64	99	89	71	78
1468	chr01	4393498	4393969	471	*	18	17	19	-0.0691408	0.974977	20	17	15	18	23	19	18	19
1469	chr01	4394715	4395227	512	*	58	52	63	0.0267419	0.984793	56	54	49	52	59	76	50	70
1470	chr01	4397127	4397831	704	*	74	65	84	0.113192	0.884748	69	68	63	62	96	92	66	82
1471	chr01	4401551	4402449	898	*	23	23	23	-0.25696	0.827122	23	22	28	21	24	24	24	21
1472	chr01	4402853	4403015	162	*	16	14	18	0.0641065	0.979342	12	16	16	15	15	22	18	18
1473	chr01	4406232	4406587	355	*	39	34	45	0.135524	0.912634	36	45	24	33	38	62	37	43
1474	chr01	4407161	4407430	269	*	31	28	34	0.0231341	0.990179	27	29	29	28	38	36	29	33
1475	chr01	4409731	4410062	331	*	71	65	77	0.00630107	0.996364	54	63	69	74	82	82	78	67
1476	chr01	4413954	4414436	482	*	46	41	50	0.0490615	0.972563	48	42	33	43	48	49	54	52
1477	chr01	4414856	4415606	750	*	87	76	98	0.111021	0.873947	77	80	75	75	99	108	77	109
65821	chr08	2475776	2476295	519	*	21	9	34	1.67451	0.000343251	11	9	10	6	18	46	37	89
1479	chr01	4433835	4434329	494	*	47	38	56	0.317862	0.615069	48	31	32	42	49	62	55	60
1480	chr01	4437533	4437799	266	*	20	22	19	-0.392241	0.707505	16	23	26	23	20	14	21	24
1481	chr01	4437925	4438434	509	*	33	33	33	-0.252323	0.79413	44	32	27	30	38	29	34	31
1482	chr01	4439208	4439433	225	*	14	18	10	-1.09182	0.123989	12	27	18	17	10	10	8	13
1483	chr01	4440769	4441134	365	*	20	19	21	-0.152371	0.928744	19	19	20	21	24	18	21	21
1484	chr01	4443099	4443249	150	*	15	13	16	0.0461469	0.986167	14	13	17	10	16	19	15	16
52783	chr06	8478200	8478436	236	*	17	7	27	1.66083	0.0023999	5	6	14	4	30	35	17	136
1486	chr01	4449713	4450330	617	*	100	88	112	0.108523	0.866421	83	97	81	91	114	130	90	116
1487	chr01	4451162	4451448	286	*	36	33	40	0.0328441	0.98522	42	39	27	24	46	44	33	37
1488	chr01	4457404	4458143	739	*	94	77	112	0.296854	0.451449	78	96	80	54	109	134	96	109
1489	chr01	4468417	4468946	529	*	49	69	28	-1.55388	9.64310957692402e-10	79	72	77	51	29	44	18	22
1490	chr01	4484238	4485198	960	*	74	60	87	0.292886	0.505871	57	65	64	56	99	91	74	87
1491	chr01	4489989	4490441	452	*	110	93	126	0.189173	0.659084	97	93	92	93	132	149	109	117
1492	chr01	4491405	4491801	396	*	42	33	51	0.386011	0.507286	30	38	36	28	50	54	46	54
1493	chr01	4494309	4494484	175	*	15	13	18	0.22297	0.901705	14	14	15	10	26	15	19	13
1494	chr01	4497307	4498068	761	*	123	112	133	0.00064181	0.99926	114	126	108	103	125	128	130	150
1495	chr01	4507704	4507913	209	*	30	29	32	-0.116403	0.936904	34	24	32	27	40	32	24	32
1496	chr01	4508815	4508965	150	*	20	17	23	0.166941	0.927786	16	12	12	29	28	21	19	24
1497	chr01	4513027	4513177	150	*	19	19	19	-0.219811	0.886686	17	14	25	21	16	17	23	22
1498	chr01	4520240	4521001	761	*	86	87	85	-0.280454	0.469123	86	97	82	84	80	94	82	84
1499	chr01	4521253	4521610	357	*	30	31	30	-0.262765	0.796623	20	35	43	26	34	30	29	29
1500	chr01	4521914	4522223	309	*	53	44	62	0.238835	0.720498	47	43	48	40	69	68	49	63
1501	chr01	4526385	4526741	356	*	14	12	16	0.133816	0.952538	12	12	13	13	12	19	14	20
1502	chr01	4527046	4527234	188	*	16	14	17	0.0234167	0.993353	15	12	14	17	22	18	12	18
1503	chr01	4527580	4528486	906	*	63	55	72	0.157388	0.8324	43	55	64	58	70	75	74	71
1504	chr01	4528799	4529193	394	*	29	27	32	-0.0285166	0.988864	30	31	29	21	33	24	40	31
1505	chr01	4529693	4529843	150	*	15	16	13	-0.503601	0.657269	14	12	19	21	14	11	15	15
1506	chr01	4530701	4531472	771	*	27	27	27	-0.233255	0.834545	32	27	26	23	26	33	21	29
1507	chr01	4533848	4534118	270	*	19	19	18	-0.29958	0.815607	18	19	22	19	13	22	18	22
1508	chr01	4538454	4539844	1390	*	53	40	67	0.506417	0.207932	35	37	42	46	75	71	68	55
1509	chr01	4540419	4540813	394	*	33	30	37	0.0236997	0.989845	21	36	31	35	32	42	33	41
1510	chr01	4544991	4545232	241	*	22	15	28	0.599579	0.459561	7	14	19	23	31	29	27	26
1511	chr01	4546647	4547422	775	*	43	34	53	0.378022	0.51512	41	36	32	29	54	50	50	58
1512	chr01	4548195	4548365	170	*	22	18	25	0.18629	0.900056	17	16	22	20	30	25	24	22
1513	chr01	4561948	4562562	614	*	57	45	69	0.371097	0.501726	51	48	46	35	56	104	54	63
1514	chr01	4562870	4563049	179	*	19	16	22	0.212842	0.901972	19	15	12	18	14	33	27	14
1515	chr01	4567349	4567523	174	*	18	18	17	-0.357435	0.773063	22	21	19	13	16	15	20	18
1516	chr01	4571344	4571705	361	*	93	80	107	0.168293	0.751848	86	77	75	84	103	110	110	105
1517	chr01	4571781	4571959	178	*	23	20	26	0.142456	0.932952	19	15	30	17	23	34	24	25
1518	chr01	4578752	4579176	424	*	39	33	45	0.193112	0.843727	44	33	32	26	38	58	42	45
1519	chr01	4579569	4579883	314	*	16	16	16	-0.234509	0.890471	16	17	14	18	16	11	22	16
1520	chr01	4580317	4580686	369	*	19	19	19	-0.256349	0.851892	19	26	18	16	24	16	20	18
1521	chr01	4584160	4585260	1100	*	86	75	96	0.103027	0.891825	61	76	83	83	89	106	96	94
1522	chr01	4585810	4585971	161	*	14	13	15	-0.0174388	0.995472	12	11	16	14	28	12	13	9
1523	chr01	4589952	4590102	150	*	12	14	9	-0.873618	0.359468	11	14	21	13	12	9	11	6
1524	chr01	4590517	4590750	233	*	33	32	35	-0.0889082	0.953563	28	29	39	32	35	44	22	42
1525	chr01	4591767	4592052	285	*	35	31	39	0.0720499	0.964762	29	28	32	37	35	60	25	38
1526	chr01	4593546	4593715	169	*	17	17	17	-0.278154	0.855525	17	26	15	13	11	16	16	26
1527	chr01	4595571	4595802	231	*	19	18	20	-0.0431567	0.985959	16	24	20	12	20	28	11	24
1528	chr01	4611365	4611699	334	*	34	35	32	-0.365363	0.624673	36	36	40	30	29	44	20	38
1529	chr01	4618037	4618187	150	*	15	13	16	0.0562175	0.984043	11	20	10	13	12	12	18	24
1530	chr01	4620211	4620486	275	*	21	20	22	-0.0883279	0.965973	27	24	12	17	28	21	22	18
1531	chr01	4620882	4621623	741	*	32	28	36	0.0964677	0.94905	24	31	27	33	44	45	29	28
1532	chr01	4621691	4622127	436	*	23	20	25	0.086597	0.962569	18	24	19	21	27	25	22	29
1533	chr01	4631072	4631736	664	*	45	40	49	0.0386709	0.979785	37	44	46	36	48	50	43	57
1534	chr01	4632586	4632984	398	*	30	31	30	-0.315274	0.707666	34	31	29	32	28	36	29	27
1535	chr01	4633318	4633647	329	*	27	24	30	0.0765141	0.964762	22	23	29	23	26	34	30	31
1536	chr01	4634378	4634941	563	*	47	42	52	0.0661856	0.959204	40	44	47	37	50	58	53	47
1537	chr01	4635175	4635460	285	*	22	22	23	-0.194027	0.891721	23	26	17	23	24	22	22	24
1538	chr01	4636705	4637474	769	*	64	62	67	-0.143207	0.849674	68	60	56	66	75	67	64	62
1539	chr01	4645879	4648153	2274	*	91	77	104	0.180436	0.729573	77	81	87	66	97	114	95	111
1540	chr01	4649505	4650180	675	*	40	35	44	0.0924926	0.94393	33	38	40	31	51	41	38	49
1541	chr01	4654687	4655251	564	*	42	37	48	0.124529	0.921468	42	31	45	31	33	69	41	50
23501	chr03	888521	888743	222	*	16	6	25	1.65462	0.00289315	5	7	4	11	22	31	20	53
1543	chr01	4657987	4658838	851	*	47	54	40	-0.650565	0.0665983	45	65	53	53	44	44	29	46
1544	chr01	4665461	4665673	212	*	20	23	17	-0.678357	0.341462	25	28	21	18	16	20	17	15
1545	chr01	4668208	4668802	594	*	51	48	54	-0.0662285	0.95673	49	50	43	50	48	59	54	56
1546	chr01	4669412	4669908	496	*	43	42	43	-0.208278	0.804039	42	40	46	42	50	42	44	38
1547	chr01	4672628	4672865	237	*	25	26	24	-0.344082	0.715656	24	24	28	28	20	27	23	27
1548	chr01	4673156	4673525	369	*	85	76	95	0.0777633	0.925363	80	75	76	73	99	104	86	91
1549	chr01	4684195	4684824	629	*	20	18	22	0.00556549	0.998046	22	14	21	18	21	23	26	19
1550	chr01	4688006	4688423	417	*	51	44	57	0.130569	0.910539	47	38	63	30	62	59	37	73
1551	chr01	4691094	4691249	155	*	21	19	23	0.00381726	0.998376	24	21	20	13	18	19	29	26
1552	chr01	4691542	4691692	150	*	20	19	21	-0.0855486	0.966279	19	17	22	20	29	20	20	18
1553	chr01	4713725	4714317	592	*	41	35	48	0.201525	0.819531	32	37	36	36	46	57	47	42
1554	chr01	4714882	4715145	263	*	23	21	24	-0.0427056	0.984129	23	19	21	23	24	27	20	28
1555	chr01	4717277	4717661	384	*	41	40	42	-0.156841	0.883796	36	29	54	42	46	41	36	48
1556	chr01	4718585	4719007	422	*	52	44	61	0.231157	0.741987	48	39	42	48	74	58	56	58
1557	chr01	4722625	4722815	190	*	23	21	26	0.0123005	0.99564	24	24	18	21	25	30	22	27
1558	chr01	4723538	4724255	717	*	55	48	61	0.104	0.918329	43	48	49	54	63	67	54	63
1559	chr01	4725108	4725488	380	*	19	17	20	-0.0321144	0.989379	16	19	17	19	24	18	22	18
1560	chr01	4725533	4726229	696	*	27	27	28	-0.193434	0.873452	29	26	30	24	23	35	24	31
1561	chr01	4726534	4726966	432	*	28	28	29	-0.156014	0.906623	28	24	36	24	28	33	27	31
1562	chr01	4730936	4732377	1441	*	39	37	42	-0.0518245	0.973344	35	43	40	30	34	54	41	40
1563	chr01	4737102	4737302	200	*	13	17	10	-0.932894	0.251566	16	18	19	15	6	9	11	16
1564	chr01	4737343	4739678	2335	*	35	33	38	-0.0402292	0.981632	29	35	37	31	38	42	32	40
1565	chr01	4743158	4743419	261	*	26	24	29	0.0247677	0.990317	23	22	23	29	27	36	29	25
1566	chr01	4744339	4744797	458	*	53	48	57	0.0158977	0.990966	47	51	53	42	58	63	50	60
1567	chr01	4745939	4746282	343	*	19	16	21	0.137898	0.940849	16	20	17	14	24	20	23	20
1568	chr01	4748303	4748607	304	*	23	20	26	0.146178	0.927572	20	18	20	22	22	32	23	28
1569	chr01	4749196	4750180	984	*	72	71	73	-0.199717	0.733902	75	74	65	71	72	68	82	71
1570	chr01	4752009	4752265	256	*	31	28	34	0.0197353	0.991494	26	28	37	24	37	36	28	37
1571	chr01	4753499	4753694	195	*	24	20	27	0.197162	0.882246	20	23	20	19	27	27	30	27
1572	chr01	4756631	4756884	253	*	28	25	30	0.0264733	0.989325	22	27	27	26	29	34	27	33
1573	chr01	4757534	4757866	332	*	34	32	37	-0.0249351	0.98912	28	30	37	33	40	37	29	43
1574	chr01	4759034	4759995	961	*	59	54	64	-0.0104859	0.993785	62	55	56	45	62	66	60	68
1575	chr01	4760649	4761163	514	*	49	48	51	-0.140047	0.877652	48	53	48	43	49	55	52	50
1576	chr01	4767306	4767926	620	*	130	114	146	0.118112	0.819515	120	115	116	105	140	141	139	165
1577	chr01	4782682	4783020	338	*	43	43	44	-0.228578	0.789678	40	47	43	45	38	33	46	59
1578	chr01	4787825	4788024	199	*	14	15	12	-0.551731	0.633103	23	14	12	13	15	10	13	12
1579	chr01	4788766	4788998	232	*	27	23	30	0.134391	0.930295	20	22	29	23	32	27	25	38
1580	chr01	4789570	4789788	218	*	25	25	25	-0.273052	0.799458	23	26	25	29	21	30	23	27
1581	chr01	4794568	4794753	185	*	14	14	14	-0.29063	0.861714	10	12	22	14	12	13	13	18
1582	chr01	4798374	4798611	237	*	40	37	44	-0.0233098	0.988864	35	42	36	38	42	52	40	42
1583	chr01	4799933	4800283	350	*	58	51	64	0.0810641	0.93937	46	57	51	53	66	70	65	58
1584	chr01	4802134	4802438	304	*	47	38	56	0.289069	0.651002	42	39	38	36	64	52	51	57
1585	chr01	4803380	4803941	561	*	34	29	39	0.156794	0.89267	28	31	34	26	43	40	33	41
1586	chr01	4804159	4804523	364	*	21	22	21	-0.327631	0.76803	21	25	23	21	25	26	19	15
1587	chr01	4804667	4804881	214	*	13	15	11	-0.631386	0.568838	14	9	15	22	13	12	10	11
1588	chr01	4805556	4805831	275	*	30	27	32	-0.00670617	0.997318	28	27	23	32	35	38	25	32
1589	chr01	4806217	4806643	426	*	25	24	26	-0.102208	0.953141	24	20	25	27	19	35	29	23
1590	chr01	4809519	4809987	468	*	74	69	79	-0.0546031	0.958671	68	79	73	58	75	79	84	78
1591	chr01	4812646	4813202	556	*	79	71	88	0.074611	0.932952	77	71	68	68	91	91	81	91
1592	chr01	4815516	4815741	225	*	23	20	25	0.102921	0.954211	21	21	20	19	23	27	21	32
1593	chr01	4816597	4817329	732	*	31	32	30	-0.302693	0.728604	26	30	35	37	27	38	29	29
1594	chr01	4818436	4819345	909	*	24	24	25	-0.155163	0.917356	22	29	26	19	27	29	23	23
1595	chr01	4823139	4823591	452	*	36	36	37	-0.203886	0.833543	33	44	35	32	37	39	28	44
1596	chr01	4823731	4823953	222	*	19	17	22	0.162294	0.926059	15	18	17	18	17	23	20	30
1597	chr01	4824530	4824870	340	*	29	28	29	-0.202376	0.858215	28	34	29	24	25	30	31	32
1598	chr01	4825159	4825861	702	*	66	61	70	-0.0472898	0.966441	64	60	63	59	76	77	63	66
1599	chr01	4826219	4826369	150	*	17	15	20	0.12404	0.950248	13	18	14	17	25	20	17	18
1600	chr01	4829088	4829582	494	*	43	39	47	0.0244832	0.98761	36	36	46	38	45	56	43	44
1601	chr01	4830186	4830341	155	*	18	17	19	-0.0622258	0.978487	16	18	17	17	16	20	19	22
1602	chr01	4831274	4831662	388	*	51	48	54	-0.076298	0.947437	54	49	45	47	55	59	51	54
1603	chr01	4831826	4832013	187	*	26	26	27	-0.20159	0.873988	22	32	20	32	22	27	25	35
1604	chr01	4832622	4833336	714	*	31	30	32	-0.123875	0.929278	30	33	27	30	36	27	34	33
1605	chr01	4836947	4837255	308	*	45	33	57	0.507713	0.35033	21	31	49	34	47	78	44	59
1606	chr01	4837800	4838050	250	*	33	28	37	0.157053	0.90215	35	26	32	21	48	45	27	31
1607	chr01	4838399	4838549	150	*	13	11	15	0.169009	0.941778	8	15	14	9	13	13	12	23
1608	chr01	4838696	4838884	188	*	13	16	11	-0.815731	0.387341	10	26	17	13	12	7	13	12
1609	chr01	4846415	4847026	611	*	24	20	27	0.180397	0.899157	21	21	20	21	22	26	31	32
1610	chr01	4848562	4849072	510	*	49	45	54	0.0011297	0.999158	45	48	56	33	47	68	40	61
1611	chr01	4851810	4852574	764	*	130	120	139	-0.0306181	0.971074	106	127	132	118	141	141	135	142
1612	chr01	4870597	4870967	370	*	30	27	33	0.0534067	0.975744	30	28	25	27	39	31	32	33
1613	chr01	4871934	4872191	257	*	23	15	31	0.81057	0.193508	12	11	18	20	22	43	31	31
1614	chr01	4873555	4874433	878	*	81	72	90	0.0728951	0.937382	71	64	84	71	89	88	77	107
1615	chr01	4874930	4875148	218	*	20	23	17	-0.681746	0.337174	23	28	20	21	18	20	12	18
1616	chr01	4876039	4876255	216	*	19	18	19	-0.146995	0.936904	16	15	21	22	26	16	20	17
1617	chr01	4881115	4881695	580	*	41	33	50	0.362981	0.548584	30	35	35	32	49	57	46	49
1618	chr01	4885787	4886103	316	*	24	22	25	-0.0334951	0.987268	23	28	20	18	26	30	21	26
1619	chr01	4886328	4886626	298	*	24	24	25	-0.165725	0.908914	24	29	25	19	29	24	29	20
1620	chr01	4886857	4887212	355	*	25	22	28	0.0814694	0.963144	20	23	27	21	26	35	28	25
1621	chr01	4887342	4887951	609	*	64	55	73	0.180641	0.794873	43	66	52	59	80	76	66	73
1622	chr01	4891147	4891755	608	*	54	51	57	-0.0757636	0.946836	49	60	49	48	61	54	53	63
1623	chr01	4896777	4897791	1014	*	66	58	74	0.107462	0.901972	59	69	54	51	83	75	64	75
1624	chr01	4900180	4900694	514	*	21	23	18	-0.581644	0.434651	23	26	25	21	20	18	19	18
1625	chr01	4902219	4903108	889	*	49	45	53	-0.015184	0.991972	44	43	46	48	60	55	52	45
1626	chr01	4905299	4905694	395	*	38	37	39	-0.178827	0.855995	41	44	30	36	36	46	36	40
1627	chr01	4907748	4907918	170	*	15	13	17	0.158634	0.939568	18	11	13	11	22	16	17	15
1628	chr01	4909896	4910403	507	*	19	18	21	-0.0027154	0.998901	20	17	18	17	18	22	21	24
1629	chr01	4913509	4914037	528	*	77	68	87	0.113831	0.87911	68	66	75	63	93	89	89	77
1630	chr01	4915324	4915734	410	*	29	29	30	-0.232759	0.827597	32	32	30	25	37	29	20	34
1631	chr01	4916688	4917204	516	*	61	57	65	-0.0637543	0.954123	54	65	53	58	61	68	71	60
1632	chr01	4917387	4917788	401	*	21	18	24	0.178373	0.907515	20	18	16	19	27	28	20	23
1633	chr01	4919022	4919621	599	*	24	23	25	-0.130504	0.934868	20	25	27	23	26	34	20	23
1634	chr01	4923252	4924093	841	*	60	59	62	-0.174868	0.808641	54	55	61	67	71	68	50	60
1635	chr01	4924915	4925980	1065	*	71	60	81	0.187483	0.763392	63	58	64	57	77	91	86	72
1636	chr01	4928060	4928329	269	*	23	20	26	0.121776	0.943646	18	18	23	22	27	21	28	28
1637	chr01	4928439	4928681	242	*	22	20	25	0.0474032	0.982905	26	22	19	15	21	26	30	23
1638	chr01	4930529	4931090	561	*	65	62	68	-0.112015	0.896104	57	71	59	63	77	72	55	70
1639	chr01	4943257	4943635	378	*	36	29	42	0.270968	0.753175	28	34	24	33	51	40	35	44
1640	chr01	4946450	4946734	284	*	22	21	23	-0.146098	0.928609	20	21	22	23	24	22	19	27
1641	chr01	4947264	4947573	309	*	48	45	51	-0.0500032	0.970999	43	41	44	52	47	60	51	48
1642	chr01	4948379	4949042	663	*	31	25	37	0.280027	0.758426	26	26	28	23	40	37	32	39
1643	chr01	4951023	4951771	748	*	65	63	67	-0.159952	0.817934	64	64	64	63	68	72	69	61
1644	chr01	4953711	4954038	327	*	32	29	34	-0.0273486	0.988415	29	34	32	24	31	38	35	34
1645	chr01	4954884	4955351	467	*	36	33	39	-0.0147201	0.993441	32	33	34	36	38	40	41	39
1646	chr01	4956493	4957067	574	*	37	35	38	-0.107392	0.933268	33	36	37	35	42	41	33	39
1647	chr01	4958272	4959107	835	*	51	48	53	-0.110364	0.916344	49	51	40	55	56	56	47	55
1648	chr01	4961319	4962123	804	*	20	20	19	-0.315231	0.793804	21	21	24	16	16	24	19	19
1649	chr01	4962495	4962791	296	*	22	22	23	-0.178352	0.901858	21	22	23	22	21	25	23	23
1650	chr01	4963856	4964036	180	*	14	16	13	-0.609966	0.540515	15	16	15	21	10	15	13	14
1651	chr01	4964065	4964877	812	*	74	60	88	0.304634	0.489136	55	61	61	65	96	82	95	80
1652	chr01	4966322	4966732	410	*	24	25	23	-0.318199	0.760474	25	30	27	18	24	27	17	27
1653	chr01	4968917	4969189	272	*	19	22	16	-0.653464	0.388628	24	23	26	16	14	21	15	17
1654	chr01	4973284	4973717	433	*	52	45	60	0.16972	0.83558	38	51	50	42	53	73	57	58
1655	chr01	4975231	4975713	482	*	24	23	25	-0.110772	0.947376	25	25	21	22	23	29	23	27
1656	chr01	4978343	4979177	834	*	63	61	66	-0.122337	0.882023	65	58	64	58	69	63	69	65
1657	chr01	4980163	4980753	590	*	41	40	43	-0.153301	0.882246	37	40	38	47	47	38	49	38
1658	chr01	4981917	4982084	167	*	20	18	21	-0.0293454	0.990131	16	18	20	20	23	25	17	21
1659	chr01	4984985	4985538	553	*	67	62	72	-0.0164851	0.989916	63	60	72	53	72	76	69	73
1660	chr01	4986306	4986672	366	*	66	65	68	-0.179347	0.793328	61	60	73	67	62	62	77	71
1661	chr01	4988586	4989217	631	*	21	20	23	-0.0615511	0.976751	27	19	21	15	26	24	22	21
1662	chr01	4991324	4991904	580	*	34	29	39	0.185116	0.863698	27	32	26	33	49	39	30	41
1663	chr01	4992167	4992599	432	*	25	22	28	0.0698648	0.970989	29	18	18	25	25	32	28	27
1664	chr01	4992786	4993129	343	*	48	47	48	-0.193442	0.813776	47	45	50	47	44	44	57	50
1665	chr01	4999716	4999888	172	*	18	14	22	0.434713	0.690791	17	14	17	9	22	21	21	27
1666	chr01	5000002	5000380	378	*	27	24	29	0.026054	0.989821	25	21	30	22	28	30	29	31
1667	chr01	5005534	5005775	241	*	246	241	251	-0.185226	0.478509	243	227	233	264	262	239	270	234
1668	chr01	5008865	5009272	407	*	34	36	32	-0.388277	0.557847	37	39	34	34	34	31	34	31
1669	chr01	5009998	5010473	475	*	35	27	42	0.385525	0.579528	24	26	37	23	49	42	36	43
1670	chr01	5011239	5011529	290	*	37	36	39	-0.146305	0.896899	41	36	41	28	34	43	39	40
1671	chr01	5012127	5012747	620	*	30	26	34	0.118295	0.934504	24	28	26	28	30	35	35	36
1672	chr01	5014067	5014495	428	*	35	32	39	0.0594237	0.970201	33	26	32	37	37	44	40	37
1673	chr01	5015922	5016254	332	*	24	22	26	-0.0143433	0.995189	30	22	18	20	33	29	14	30
1674	chr01	5025557	5025937	380	*	96	84	109	0.119009	0.84919	92	92	78	77	119	120	99	98
1675	chr01	5027166	5027333	167	*	12	15	10	-0.829866	0.38573	11	23	13	15	11	8	14	8
1676	chr01	5027981	5028478	497	*	115	97	132	0.195406	0.625665	86	100	98	107	132	142	123	133
1677	chr01	5037271	5037800	529	*	15	16	15	-0.309402	0.830494	17	17	18	12	17	14	15	15
1678	chr01	5038766	5038918	152	*	15	16	14	-0.402748	0.749206	13	18	19	16	12	17	16	14
1679	chr01	5039013	5039465	452	*	26	25	27	-0.118415	0.940271	29	28	24	20	28	29	28	25
1680	chr01	5039610	5039891	281	*	18	18	18	-0.239671	0.872736	17	22	13	23	16	19	23	17
1681	chr01	5040636	5041357	721	*	73	66	79	0.00389333	0.997547	63	79	60	65	84	86	68	79
1682	chr01	5041481	5041995	514	*	59	54	64	0.0137832	0.992541	55	60	66	36	61	71	59	68
1683	chr01	5046774	5047188	414	*	26	30	23	-0.64139	0.317332	32	36	37	17	27	17	26	22
1684	chr01	5050599	5051067	468	*	34	30	39	0.121418	0.930268	36	27	35	23	36	42	29	49
1685	chr01	5051865	5052209	344	*	27	22	32	0.313234	0.755045	17	26	18	27	34	29	37	29
1686	chr01	5055796	5056784	988	*	53	53	53	-0.239603	0.71254	50	59	53	52	55	51	59	49
1687	chr01	5057036	5057229	193	*	24	23	24	-0.182795	0.895772	26	21	26	22	31	22	23	23
1688	chr01	5058305	5058712	407	*	53	49	57	-0.04802	0.970309	49	54	50	46	51	68	51	58
1689	chr01	5058862	5059204	342	*	20	20	21	-0.140979	0.934816	23	20	19	18	20	25	18	23
1690	chr01	5059613	5060001	388	*	63	60	67	-0.0885477	0.92817	63	56	66	56	60	73	72	63
1691	chr01	5065099	5065501	402	*	59	51	67	0.139169	0.866247	56	55	44	51	67	77	55	70
1692	chr01	5067304	5067606	302	*	28	27	30	-0.0952177	0.952998	31	24	30	23	34	35	22	29
1693	chr01	5068324	5068550	226	*	18	17	18	-0.165122	0.93111	14	28	16	13	16	25	14	20
1694	chr01	5074059	5074471	412	*	23	22	24	-0.136426	0.93822	11	22	35	23	24	28	20	26
1695	chr01	5081458	5081879	421	*	59	49	69	0.236244	0.701102	45	51	56	47	69	84	55	70
1696	chr01	5083551	5083817	266	*	27	27	28	-0.180534	0.883475	28	28	26	27	27	34	25	28
1697	chr01	5084761	5085001	240	*	21	19	24	0.0905633	0.962794	15	14	23	25	24	23	24	26
1698	chr01	5085235	5085521	286	*	36	34	39	-0.011334	0.995215	39	37	37	23	37	35	45	42
1699	chr01	5085611	5085870	259	*	44	35	53	0.324479	0.62541	35	32	47	29	66	52	43	51
1700	chr01	5086237	5086499	262	*	39	35	43	0.0768866	0.956697	31	42	29	38	38	53	38	46
1701	chr01	5091385	5092002	617	*	48	45	50	-0.0921474	0.936504	48	45	40	49	48	50	49	55
1702	chr01	5094763	5095417	654	*	28	28	28	-0.280316	0.773476	31	28	26	30	28	27	28	29
1703	chr01	5096420	5096966	546	*	48	42	55	0.155021	0.864099	38	52	41	37	59	57	56	49
1704	chr01	5098271	5098659	388	*	32	32	32	-0.242587	0.800192	31	28	37	32	34	32	31	31
1705	chr01	5098767	5099644	877	*	44	42	47	-0.0898122	0.94166	42	37	44	47	48	45	45	51
1706	chr01	5102731	5103098	367	*	20	23	18	-0.574119	0.463637	23	27	20	22	21	15	17	20
1707	chr01	5103977	5105006	1029	*	47	41	53	0.132414	0.893228	39	44	44	38	54	57	49	54
1708	chr01	5105137	5105577	440	*	43	43	43	-0.225336	0.780601	50	48	36	39	45	42	41	47
1709	chr01	5108300	5108513	213	*	23	22	24	-0.13082	0.936904	21	23	26	19	26	23	25	22
1710	chr01	5108925	5109314	389	*	41	35	48	0.184396	0.841001	30	35	42	36	48	48	50	46
1711	chr01	5110452	5110609	157	*	14	17	11	-0.84204	0.313057	24	15	12	20	10	15	13	9
1712	chr01	5116495	5117640	1145	*	57	51	63	0.0731058	0.947511	46	58	48	52	65	71	61	57
1713	chr01	5121045	5121272	227	*	24	22	25	-0.0612058	0.975601	26	21	17	26	25	25	29	23
1714	chr01	5121311	5122179	868	*	30	28	33	0.0068756	0.997208	29	29	23	31	38	29	34	32
1715	chr01	5122348	5122760	412	*	49	45	53	-0.00225007	0.998573	43	41	51	47	56	52	49	58
1716	chr01	5123984	5124134	150	*	15	14	16	-0.0768885	0.974217	16	13	16	13	16	16	17	16
1717	chr01	5128019	5128272	253	*	23	22	24	-0.150289	0.922773	19	21	27	24	23	25	23	26
1718	chr01	5128496	5129278	782	*	62	57	67	-0.00334502	0.997935	58	59	59	54	65	63	70	73
1719	chr01	5130004	5130633	629	*	38	34	43	0.104115	0.936273	34	36	41	25	47	46	36	44
1720	chr01	5130835	5131078	243	*	28	28	28	-0.206022	0.855995	28	29	28	27	24	33	25	33
1721	chr01	5131232	5131594	362	*	21	20	22	-0.156853	0.923456	21	20	23	19	22	24	25	17
1722	chr01	5132891	5133218	327	*	30	28	33	0.00835843	0.996847	28	27	24	33	36	40	20	38
1723	chr01	5134995	5135294	299	*	24	19	28	0.334298	0.744691	21	21	21	14	31	32	23	29
1724	chr01	5136192	5136575	383	*	41	33	48	0.296533	0.6767	31	37	34	32	57	54	41	43
1725	chr01	5137651	5137806	155	*	14	17	11	-0.905172	0.281549	12	19	15	24	7	9	16	12
1726	chr01	5138154	5138350	196	*	25	22	28	0.0652097	0.973867	36	20	20	15	27	35	25	26
1727	chr01	5138472	5138664	192	*	16	15	16	-0.104124	0.962577	16	17	16	12	13	19	20	15
1728	chr01	5140560	5141132	572	*	40	37	42	-0.0627065	0.966279	32	41	41	37	30	51	43	47
1729	chr01	5152685	5153135	450	*	54	53	54	-0.226359	0.7461	54	62	52	47	67	48	55	47
1730	chr01	5153262	5153480	218	*	41	38	44	-0.0221868	0.989645	33	42	49	30	48	48	50	33
1731	chr01	5154582	5154777	195	*	16	10	22	0.8513	0.317075	13	11	10	9	13	17	31	30
1732	chr01	5160759	5161187	428	*	23	20	26	0.115177	0.950648	20	26	25	10	25	37	22	20
1733	chr01	5166019	5166169	150	*	16	12	19	0.34668	0.805918	14	10	17	10	17	26	16	18
1734	chr01	5169866	5170035	169	*	19	16	22	0.202952	0.902138	20	16	10	20	15	25	22	28
1735	chr01	5171140	5171303	163	*	16	18	15	-0.483042	0.843979	25	30	11	6	16	8	18	18
1736	chr01	5189655	5189967	312	*	20	18	23	0.11348	0.951937	17	21	22	12	22	24	22	24
1737	chr01	5200317	5200552	235	*	30	20	39	0.718769	0.219156	26	16	24	15	37	57	23	42
1738	chr01	5204083	5204233	150	*	15	14	16	-0.0577969	0.982615	11	17	14	16	12	19	13	22
1739	chr01	5213101	5213521	420	*	71	58	84	0.287566	0.546596	65	62	52	54	87	75	81	93
1740	chr01	5214137	5214397	260	*	22	17	27	0.45225	0.641449	13	29	12	14	30	32	25	23
1741	chr01	5216595	5216871	276	*	53	49	57	-0.0322104	0.982045	50	49	54	45	53	63	59	54
1742	chr01	5218156	5218708	552	*	78	64	93	0.299929	0.471904	60	61	65	70	105	89	83	96
1743	chr01	5223139	5225055	1916	*	45	44	46	-0.204648	0.799458	44	44	41	50	45	50	42	47
1744	chr01	5225934	5226090	156	*	13	14	13	-0.262892	0.881183	12	20	14	10	14	13	15	13
1745	chr01	5226462	5226818	356	*	28	23	34	0.330677	0.712032	17	23	26	26	38	36	30	33
1746	chr01	5229548	5229986	438	*	34	32	37	-0.067984	0.964762	28	36	37	30	37	45	34	32
1747	chr01	5230105	5230598	493	*	50	47	52	-0.107558	0.920688	37	49	53	52	56	59	46	49
1748	chr01	5233059	5233361	302	*	22	19	25	0.0991005	0.957114	19	18	21	21	26	24	27	23
1749	chr01	5235872	5236259	387	*	56	53	58	-0.113375	0.90671	60	55	59	41	52	64	58	61
1750	chr01	5237286	5237670	384	*	50	50	50	-0.249655	0.707505	57	50	49	46	58	47	46	50
1751	chr01	5237810	5238109	299	*	20	19	20	-0.169236	0.918418	19	21	18	21	18	20	22	23
1752	chr01	5238790	5239145	355	*	20	18	22	0.0258366	0.990966	13	20	18	22	23	24	20	21
1753	chr01	5239867	5240145	278	*	15	12	17	0.260902	0.874063	11	15	12	12	15	23	16	17
1754	chr01	5241656	5242028	372	*	34	33	35	-0.126174	0.921623	32	30	34	36	34	34	36	39
1755	chr01	5242570	5242904	334	*	17	17	18	-0.156469	0.935268	16	12	21	20	21	13	22	17
1756	chr01	5243897	5244132	235	*	17	18	16	-0.414583	0.716483	19	15	20	18	16	18	15	15
1757	chr01	5244299	5245882	1583	*	39	39	40	-0.217159	0.803682	42	40	35	40	34	48	39	39
1758	chr01	5250973	5251334	361	*	44	37	50	0.186493	0.834155	30	38	37	45	46	54	49	53
1759	chr01	5251539	5252254	715	*	38	34	42	0.0359201	0.983158	40	38	30	31	38	55	39	37
1760	chr01	5252444	5253198	754	*	42	39	45	-0.0487965	0.973695	45	41	34	39	52	43	38	49
1761	chr01	5255017	5255266	249	*	42	38	46	0.0214953	0.989829	44	38	34	37	42	58	49	35
1762	chr01	5256306	5256709	403	*	43	39	47	0.0226365	0.988947	33	37	44	44	45	51	44	50
1763	chr01	5261179	5261439	260	*	16	15	18	0.0786838	0.973535	19	10	17	14	15	19	18	23
1764	chr01	5261469	5262092	623	*	19	21	16	-0.62058	0.432338	21	18	21	27	15	18	18	16
1765	chr01	5262879	5263146	267	*	26	27	26	-0.284065	0.786302	31	24	30	23	31	23	20	31
1766	chr01	5266044	5266293	249	*	54	43	65	0.370382	0.517423	23	58	47	44	62	61	66	73
1767	chr01	5271917	5272536	619	*	73	70	77	-0.110785	0.892292	83	63	63	73	78	73	75	83
1768	chr01	5273406	5273893	487	*	44	44	44	-0.236578	0.753674	48	47	41	42	49	48	37	45
1769	chr01	5274107	5274377	270	*	50	46	55	0.00786741	0.995991	53	47	40	46	57	48	54	62
1770	chr01	5276545	5276698	153	*	19	16	23	0.272518	0.837092	15	16	21	13	21	28	20	24
1771	chr01	5277886	5278251	365	*	29	23	36	0.409852	0.594018	24	23	23	22	35	40	25	45
1772	chr01	5278990	5279239	249	*	17	13	20	0.35779	0.797111	11	13	22	9	14	23	26	20
1773	chr01	5286937	5287215	278	*	33	29	38	0.141885	0.908865	30	24	33	30	36	45	36	36
1774	chr01	5287374	5287567	193	*	17	18	17	-0.37553	0.77762	18	21	27	9	12	15	18	23
1775	chr01	5302229	5302673	444	*	124	107	141	0.158658	0.72125	115	110	109	94	139	166	129	132
1776	chr01	5303471	5303686	215	*	25	25	25	-0.216528	0.859593	26	21	30	23	31	26	20	25
1777	chr01	5305895	5306305	410	*	78	66	90	0.195537	0.724881	60	78	62	67	93	102	83	84
1778	chr01	5307434	5307887	453	*	16	17	15	-0.400058	0.744086	16	15	18	19	16	14	13	18
1779	chr01	5324352	5324936	584	*	144	128	159	0.070577	0.905712	129	133	129	123	164	173	147	155
1780	chr01	5327364	5327659	295	*	46	44	48	-0.109985	0.920688	43	44	44	46	51	47	46	50
1781	chr01	5328318	5328510	192	*	18	18	17	-0.317919	0.807073	16	17	26	16	15	17	19	20
1782	chr01	5335155	5335762	607	*	70	66	74	-0.0846136	0.932952	62	73	83	47	75	87	58	76
1783	chr01	5341252	5342140	888	*	49	48	50	-0.183641	0.816962	48	50	51	45	50	51	48	53
1784	chr01	5342335	5342529	194	*	21	21	22	-0.195686	0.894012	27	19	20	19	25	25	20	18
1785	chr01	5343283	5343458	175	*	21	21	22	-0.177039	0.90671	22	18	23	22	24	23	22	20
1786	chr01	5343835	5344338	503	*	61	55	68	0.0580221	0.959204	56	57	58	50	69	72	71	60
1787	chr01	5344594	5345111	517	*	69	60	78	0.135946	0.852458	55	67	62	57	81	77	75	80
1788	chr01	5352477	5352682	205	*	19	18	19	-0.176719	0.921386	11	21	25	18	19	14	23	22
1789	chr01	5353262	5353882	620	*	110	95	125	0.152067	0.773727	100	82	90	108	123	136	129	112
1790	chr01	5354148	5354298	150	*	20	19	21	-0.0810549	0.969053	21	20	14	21	25	18	19	23
1791	chr01	5355823	5356062	239	*	21	21	21	-0.226492	0.875077	21	17	19	27	28	15	17	25
1792	chr01	5357956	5358126	170	*	13	15	12	-0.532673	0.64778	11	16	19	14	13	13	13	10
1793	chr01	5358886	5359271	385	*	27	26	27	-0.215904	0.850311	28	28	28	23	26	29	25	29
1794	chr01	5359762	5360000	238	*	19	20	18	-0.417289	0.692349	25	18	18	20	16	24	17	15
1795	chr01	5360840	5361928	1088	*	38	38	38	-0.24504	0.769176	36	39	38	40	40	42	31	40
1796	chr01	5362561	5363191	630	*	55	48	62	0.118492	0.899677	51	46	49	48	57	63	64	65
1797	chr01	5367788	5368031	243	*	25	19	31	0.479672	0.562246	19	19	27	11	28	29	30	38
1798	chr01	5368142	5368365	223	*	23	21	25	0.0375907	0.986551	13	34	17	21	20	32	28	23
1799	chr01	5369134	5369829	695	*	78	72	83	-0.0447356	0.967374	79	63	78	71	103	79	75	77
1800	chr01	5370189	5370577	388	*	31	30	33	-0.108908	0.940343	35	25	28	32	37	35	27	33
1801	chr01	5372678	5372936	258	*	37	33	41	0.058705	0.969931	28	41	37	28	43	46	40	36
1802	chr01	5373542	5373807	265	*	35	32	38	0.0130582	0.994025	31	29	37	33	35	37	40	43
1803	chr01	5374577	5374947	370	*	35	27	43	0.445512	0.475293	29	27	25	27	37	51	48	38
1804	chr01	5376467	5376617	150	*	19	18	19	-0.202102	0.900056	17	18	26	14	24	18	19	16
1805	chr01	5378584	5378800	216	*	19	16	22	0.150271	0.937555	18	20	16	13	30	17	13	28
1806	chr01	5381281	5381603	322	*	17	16	19	-0.0238833	0.992731	19	21	10	16	18	23	15	21
1807	chr01	5382495	5383206	711	*	57	55	60	-0.100469	0.926285	50	68	65	37	67	69	44	63
1808	chr01	5386331	5386481	150	*	20	20	19	-0.312227	0.796485	17	23	19	23	16	20	22	20
1809	chr01	5388384	5388628	244	*	30	28	33	-0.03445	0.985613	25	24	26	39	34	32	26	40
1810	chr01	5390135	5390290	155	*	15	16	13	-0.531259	0.635034	21	11	21	13	13	12	13	16
1811	chr01	5392781	5392978	197	*	14	15	13	-0.400147	0.79091	9	15	22	14	10	18	7	19
1812	chr01	5394260	5394704	444	*	68	65	71	-0.123344	0.873988	75	61	66	61	67	80	66	73
1813	chr01	5396098	5396369	271	*	18	15	22	0.27713	0.83558	16	16	16	14	22	25	19	23
1814	chr01	5397166	5397721	555	*	26	25	28	-0.0446829	0.98231	27	23	23	27	28	34	25	28
1815	chr01	5398906	5399634	728	*	67	61	74	0.0362268	0.975702	63	65	64	53	69	79	75	74
1816	chr01	5402878	5403360	482	*	42	38	46	0.0294048	0.985378	40	37	40	35	38	61	42	43
1817	chr01	5404515	5404848	333	*	22	20	25	0.0773009	0.969884	26	19	16	20	34	20	26	21
1818	chr01	5404906	5405183	277	*	30	24	35	0.266561	0.791808	25	24	32	18	42	37	29	33
1819	chr01	5405871	5406198	327	*	44	42	46	-0.11044	0.923026	34	46	48	40	45	49	44	46
1820	chr01	5412811	5413459	648	*	28	25	30	0.0109065	0.995923	22	23	25	32	28	41	30	23
1821	chr01	5413528	5414028	500	*	29	30	28	-0.312191	0.740336	32	29	25	34	24	39	19	33
1822	chr01	5416751	5417301	550	*	91	74	108	0.306893	0.407102	75	85	74	62	118	125	87	104
1823	chr01	5422752	5423079	327	*	23	25	21	-0.52503	0.483207	26	26	23	27	18	24	18	24
1824	chr01	5425166	5425367	201	*	29	26	32	0.0431575	0.982987	18	23	27	37	38	26	28	36
1825	chr01	5431757	5431970	213	*	17	18	15	-0.451054	0.699658	16	26	15	16	15	12	12	24
1826	chr01	5432696	5432873	177	*	16	17	15	-0.373012	0.778225	23	16	15	14	12	14	17	19
1827	chr01	5433215	5433553	338	*	42	40	44	-0.0870496	0.946584	36	48	44	33	38	50	48	43
1828	chr01	5433818	5434063	245	*	18	17	19	-0.101768	0.961356	11	22	21	17	24	17	21	16
1829	chr01	5434675	5435838	1163	*	37	32	41	0.0873078	0.950221	31	37	37	26	42	50	31	42
1830	chr01	5442248	5443251	1003	*	95	92	97	-0.163356	0.766995	85	106	87	93	91	92	105	103
1831	chr01	5453405	5453651	246	*	23	17	29	0.514178	0.525156	17	12	20	20	27	36	25	29
1832	chr01	5454863	5455255	392	*	64	55	74	0.183795	0.806236	36	53	67	64	65	84	64	83
1833	chr01	5455630	5456027	397	*	30	20	40	0.746206	0.127492	22	20	23	17	39	51	39	34
1834	chr01	5475175	5475760	585	*	34	34	33	-0.265092	0.761652	38	38	31	30	32	39	31	33
1835	chr01	5475846	5476394	548	*	64	57	71	0.0630299	0.953141	57	64	58	51	65	74	70	75
1836	chr01	5477092	5477287	195	*	17	17	18	-0.120909	0.951326	16	18	19	15	17	20	16	21
1837	chr01	5478198	5478585	387	*	34	31	37	0.00658285	0.997176	31	36	37	23	40	44	34	33
1838	chr01	5480068	5480276	208	*	24	22	26	-0.0336223	0.986917	22	25	23	20	28	25	22	29
1839	chr01	5480828	5481728	900	*	46	46	46	-0.244169	0.740496	40	44	43	57	47	49	44	44
1840	chr01	5482396	5482630	234	*	34	33	35	-0.146449	0.904703	37	34	40	22	36	37	35	34
1841	chr01	5482788	5483012	224	*	21	19	22	-0.0326818	0.989393	24	19	14	21	11	22	26	31
1842	chr01	5483306	5483757	451	*	39	36	42	-0.0219209	0.989393	35	40	38	34	41	42	45	43
1843	chr01	5483892	5484277	385	*	40	32	48	0.32101	0.652129	27	43	35	25	43	58	47	44
1844	chr01	5491671	5492439	768	*	103	101	106	-0.167629	0.73801	101	99	104	101	121	96	110	99
1845	chr01	5492835	5493303	468	*	71	62	79	0.0941698	0.916079	63	70	55	63	73	85	76	83
1846	chr01	5493979	5494340	361	*	26	25	27	-0.162032	0.906726	23	29	26	24	23	33	23	29
1847	chr01	5499204	5499500	296	*	19	18	21	-0.00532721	0.998085	17	16	27	13	18	24	20	24
1848	chr01	5501699	5502093	394	*	28	26	31	-0.011237	0.995747	28	31	18	29	30	25	36	33
1849	chr01	5504782	5504932	150	*	23	20	26	0.122369	0.944193	19	25	17	20	26	26	32	20
1850	chr01	5508074	5508591	517	*	30	27	32	0.0032929	0.998298	22	36	30	23	24	32	38	37
1851	chr01	5508633	5508788	155	*	17	18	15	-0.499151	0.641633	25	16	23	10	16	17	13	16
1852	chr01	5509451	5509906	455	*	29	25	34	0.193667	0.867813	29	23	27	22	31	42	29	35
1853	chr01	5514282	5514601	319	*	62	50	74	0.318691	0.514291	51	50	46	53	73	87	58	78
1854	chr01	5515067	5515475	408	*	73	63	84	0.175942	0.77624	60	70	65	57	90	92	75	80
1855	chr01	5519865	5520423	558	*	30	24	37	0.349146	0.663869	24	24	24	26	42	40	30	36
1856	chr01	5521334	5521637	303	*	41	39	43	-0.117337	0.923026	36	29	46	48	44	52	38	40
1857	chr01	5521911	5522103	192	*	27	25	29	-0.0231458	0.991494	32	20	33	16	20	28	38	31
1858	chr01	5522985	5523135	150	*	15	19	12	-0.941271	0.202773	17	28	20	13	9	17	13	9
1859	chr01	5523414	5523642	228	*	20	22	18	-0.518328	0.570835	26	23	20	22	9	23	26	17
1860	chr01	5525369	5525519	150	*	17	17	16	-0.344301	0.787857	15	20	20	16	16	15	17	18
1861	chr01	5525910	5526247	337	*	36	33	39	0.0229384	0.989845	33	41	30	28	39	34	46	39
1862	chr01	5528918	5529487	569	*	45	38	51	0.184854	0.850709	35	31	35	53	51	54	63	39
1863	chr01	5530925	5531390	465	*	67	55	78	0.255467	0.636333	50	59	53	60	65	93	70	86
1864	chr01	5535295	5535500	205	*	20	22	18	-0.51571	0.549868	18	23	25	22	18	23	14	18
1865	chr01	5536259	5536630	371	*	52	45	60	0.186914	0.81131	50	43	46	41	54	77	55	57
1866	chr01	5538111	5538541	430	*	59	54	65	0.0358522	0.97782	53	55	58	50	74	62	55	71
1867	chr01	5538898	5539318	420	*	21	22	20	-0.39467	0.703601	21	25	18	26	16	26	25	14
1868	chr01	5539540	5539924	384	*	37	34	41	0.0155707	0.993235	35	30	34	39	35	43	44	43
1869	chr01	5540495	5540727	232	*	27	27	28	-0.231853	0.829987	26	28	27	30	29	30	23	30
1870	chr01	5541698	5541878	180	*	19	17	22	0.179233	0.915318	16	21	18	13	28	20	18	25
1871	chr01	5542486	5542797	311	*	41	34	48	0.273711	0.726018	27	36	43	30	51	60	37	47
1872	chr01	5550155	5550410	255	*	34	30	39	0.120899	0.933268	42	21	25	33	36	46	44	30
1873	chr01	5550846	5551415	569	*	24	22	27	0.0538088	0.978898	28	23	20	17	28	27	27	26
1874	chr01	5552500	5552751	251	*	24	18	31	0.486402	0.555361	14	26	19	16	30	36	36	22
1875	chr01	5553591	5553950	359	*	19	14	24	0.529743	0.588846	9	15	14	19	31	16	25	25
1876	chr01	5555764	5556094	330	*	23	19	28	0.260382	0.824752	22	19	18	20	30	26	24	32
1877	chr01	5556473	5556728	255	*	27	24	30	0.04745	0.980587	23	24	28	23	30	35	26	29
1878	chr01	5558567	5558956	389	*	71	61	82	0.187719	0.785049	60	82	64	39	84	92	69	85
1879	chr01	5565976	5566304	328	*	28	28	27	-0.278563	0.790885	24	30	29	31	35	19	23	34
1880	chr01	5569596	5569772	176	*	20	18	21	-0.0594684	0.978487	17	21	21	16	22	22	23	18
1881	chr01	5582828	5583081	253	*	31	32	31	-0.277254	0.766839	26	38	37	27	38	34	26	27
1882	chr01	5590413	5590858	445	*	21	23	19	-0.509049	0.551354	22	26	25	20	18	19	26	14
1883	chr01	5590927	5591382	455	*	58	49	68	0.243702	0.696092	51	47	60	38	73	78	56	68
1884	chr01	5597412	5597624	212	*	20	18	22	0.0932938	0.961911	16	20	16	20	26	24	19	22
1885	chr01	5597749	5598607	858	*	44	46	42	-0.348007	0.55728	34	50	49	51	45	44	40	42
1886	chr01	5598935	5599579	644	*	98	96	101	-0.162874	0.756801	111	94	95	84	96	114	101	95
1887	chr01	5599686	5600059	373	*	53	22	85	1.68126	7.25157496926911e-12	24	21	29	16	97	76	77	91
1888	chr01	5606328	5606760	432	*	54	19	89	1.96647	1.11655308187923e-14	17	18	25	17	106	93	62	96
1889	chr01	5607481	5607838	357	*	46	45	48	-0.139686	0.889491	53	52	39	37	47	47	52	48
1890	chr01	5610880	5611090	210	*	38	37	39	-0.179999	0.864238	31	40	40	39	44	51	38	24
1891	chr01	5611202	5611689	487	*	74	67	82	0.0382225	0.974217	57	87	61	65	80	103	59	87
1892	chr01	5622303	5622704	401	*	52	46	58	0.106811	0.924331	48	60	32	44	59	52	54	69
1893	chr01	5623587	5623934	347	*	96	92	101	-0.104506	0.878493	85	100	100	83	101	127	80	98
1894	chr01	5628228	5628634	406	*	21	23	20	-0.455672	0.606218	25	19	23	27	18	20	25	18
1895	chr01	5628801	5629027	226	*	28	28	29	-0.19908	0.866592	29	30	27	27	29	25	37	25
1896	chr01	5630007	5630287	280	*	26	28	25	-0.408169	0.611243	25	27	30	30	24	26	19	31
1897	chr01	5631115	5631351	236	*	26	21	31	0.291406	0.802654	19	16	25	26	19	28	39	38
1898	chr01	5632071	5632692	621	*	84	69	99	0.270235	0.604177	59	94	74	50	86	133	80	97
1899	chr01	5635298	5635672	374	*	24	25	22	-0.434413	0.621462	32	30	26	15	27	20	21	22
1900	chr01	5638060	5638450	390	*	82	68	96	0.260423	0.560277	56	80	66	70	95	113	83	95
1901	chr01	5639541	5639939	398	*	58	54	62	-0.0431333	0.97469	56	51	67	43	48	88	54	60
1902	chr01	5643343	5644159	816	*	92	84	100	0.0020265	0.998236	87	87	76	88	110	93	104	93
1903	chr01	5647394	5647762	368	*	21	20	21	-0.155352	0.926019	25	23	18	16	21	23	24	19
1904	chr01	5648063	5648460	397	*	42	41	43	-0.152139	0.883025	36	40	40	48	35	52	37	51
1905	chr01	5649953	5650156	203	*	18	22	13	-0.938007	0.137274	21	17	29	22	17	13	12	13
1906	chr01	5652237	5652419	182	*	19	11	27	1.02106	0.121483	11	19	7	8	25	27	19	37
1907	chr01	5657843	5658016	173	*	17	21	14	-0.829982	0.271626	17	20	29	18	9	17	9	21
1908	chr01	5658532	5658805	273	*	38	40	36	-0.400518	0.565269	30	48	34	50	36	46	20	44
1909	chr01	5660454	5660823	369	*	68	54	82	0.343038	0.462738	43	59	65	52	86	84	59	100
1910	chr01	5662652	5663417	765	*	78	68	88	0.137406	0.848891	62	72	73	65	93	87	103	70
1911	chr01	5665384	5665727	343	*	24	21	27	0.127419	0.938084	21	15	24	25	27	28	25	30
1912	chr01	5668562	5668938	376	*	20	19	22	-0.0503842	0.982606	21	21	15	20	25	21	20	22
1913	chr01	5671300	5672390	1090	*	79	76	81	-0.141397	0.82693	78	76	80	71	81	81	78	87
1914	chr01	5679113	5679810	697	*	109	92	126	0.207089	0.607205	83	89	100	98	132	137	109	128
1915	chr01	5683008	5683271	263	*	19	16	21	0.11212	0.956235	17	15	18	17	13	31	19	23
1916	chr01	5684090	5684294	204	*	17	15	19	0.0719913	0.976119	13	12	14	23	21	14	20	22
1917	chr01	5684422	5685004	582	*	46	44	47	-0.152567	0.872295	39	41	51	48	54	55	39	43
1918	chr01	5686666	5686916	250	*	36	30	42	0.239691	0.827752	25	25	51	19	34	56	34	44
1919	chr01	5688731	5688911	180	*	15	13	17	0.14255	0.947376	14	14	13	12	20	12	17	20
1920	chr01	5691714	5692086	372	*	26	24	28	-0.00643832	0.997547	21	26	25	24	30	24	22	37
1921	chr01	5692777	5693366	589	*	45	34	55	0.449357	0.36216	37	33	30	38	53	57	54	59
1922	chr01	5694551	5695198	647	*	72	70	74	-0.166602	0.795441	70	75	75	61	82	74	71	69
1923	chr01	5696944	5697229	285	*	22	22	22	-0.210298	0.875339	21	25	19	23	23	24	22	21
1924	chr01	5698479	5698779	300	*	28	24	33	0.185217	0.881754	23	20	27	28	35	31	26	40
1925	chr01	5701428	5701803	375	*	64	57	72	0.0922618	0.923034	67	59	53	50	74	79	69	67
1926	chr01	5703368	5703549	181	*	14	13	14	-0.0828038	0.973846	13	13	15	12	15	12	17	15
1927	chr01	5704051	5705132	1081	*	26	24	28	-0.0396455	0.984216	25	22	22	30	28	27	27	32
1928	chr01	5705820	5706172	352	*	24	24	24	-0.225551	0.853826	23	25	22	26	22	23	26	26
1929	chr01	5707630	5707973	343	*	43	42	45	-0.142222	0.891825	37	36	52	44	47	43	46	45
1930	chr01	5708936	5709406	470	*	46	45	47	-0.157472	0.862018	41	51	40	48	46	51	44	50
1931	chr01	5710589	5710987	398	*	26	23	29	0.081906	0.963103	23	23	19	28	32	35	20	30
1932	chr01	5711614	5711769	155	*	14	14	15	-0.0870969	0.972563	18	13	15	10	13	11	20	18
1933	chr01	5712425	5713126	701	*	54	50	57	-0.0558734	0.963606	58	46	52	47	60	56	56	59
1934	chr01	5716828	5717376	548	*	94	87	101	-0.0336256	0.973119	94	82	95	80	110	108	94	94
1935	chr01	5717633	5717912	279	*	36	35	37	-0.189942	0.848891	33	35	41	34	39	32	38	39
1936	chr01	5718579	5718772	193	*	14	15	13	-0.393366	0.777522	10	19	15	17	11	18	13	13
1937	chr01	5718930	5719221	291	*	19	20	18	-0.335156	0.77822	17	19	23	21	22	17	17	19
1938	chr01	5723924	5724549	625	*	122	114	130	-0.0550473	0.941719	114	114	128	103	141	139	117	126
1939	chr01	5726378	5727205	827	*	23	22	25	-0.10774	0.949628	26	24	19	22	24	27	23	26
1940	chr01	5731733	5732463	730	*	23	19	27	0.250196	0.845262	14	14	29	21	26	34	25	25
1941	chr01	5732539	5732765	226	*	16	15	17	-0.10773	0.961545	11	20	15	17	16	20	22	11
1942	chr01	5754884	5755305	421	*	49	39	59	0.347535	0.547625	37	50	40	31	56	66	46	70
1943	chr01	5760261	5760636	375	*	87	78	97	0.0843464	0.920741	64	97	80	71	98	98	84	111
1944	chr01	5767825	5768273	448	*	42	32	52	0.470273	0.36015	23	32	37	36	55	57	46	52
1945	chr01	5769792	5770162	370	*	70	61	79	0.122599	0.873988	63	55	66	61	81	90	75	70
1946	chr01	5771864	5772033	169	*	20	19	22	-0.0513291	0.982606	22	14	15	26	26	18	21	23
1947	chr01	5772640	5772823	183	*	18	21	16	-0.651402	0.415448	21	26	17	21	11	20	18	15
1948	chr01	5773007	5773439	432	*	29	31	28	-0.367866	0.64832	33	29	25	37	36	28	22	28
1949	chr01	5774011	5774165	154	*	17	19	15	-0.575696	0.519493	21	19	22	16	15	18	13	16
1950	chr01	5774466	5774798	332	*	15	13	17	0.0805373	0.973695	11	14	16	14	15	21	12	21
1951	chr01	5778296	5778615	319	*	66	56	75	0.186173	0.786197	63	56	58	48	71	91	80	61
1952	chr01	5781201	5781908	707	*	44	42	46	-0.131231	0.899596	42	45	41	43	41	54	40	50
1953	chr01	5782071	5782360	289	*	16	18	15	-0.503975	0.621462	15	17	22	19	19	16	12	14
1954	chr01	5782516	5782734	218	*	20	24	16	-0.759038	0.252535	21	22	24	29	15	13	17	22
1955	chr01	5783002	5783871	869	*	45	41	50	0.042526	0.976823	44	42	41	37	59	50	42	49
1956	chr01	5785766	5786051	285	*	26	24	29	0.0178024	0.993361	24	25	27	21	26	29	30	31
1957	chr01	5788712	5789536	824	*	30	27	33	0.0294437	0.987326	28	33	25	24	34	37	26	36
1958	chr01	5790777	5792621	1844	*	43	42	44	-0.18395	0.833996	46	45	42	38	41	49	47	41
1959	chr01	5792731	5792921	190	*	18	14	21	0.286829	0.836938	12	18	16	13	24	18	18	25
1960	chr01	5794147	5794528	381	*	40	39	41	-0.17122	0.860027	32	42	48	37	39	44	37	47
1961	chr01	5797564	5797828	264	*	53	47	59	0.0799317	0.943105	42	53	45	51	63	64	54	58
1962	chr01	5799172	5799511	339	*	26	21	30	0.241858	0.836386	17	24	17	29	28	37	28	29
1963	chr01	5802976	5803214	238	*	26	26	26	-0.209389	0.881921	22	23	20	40	24	23	39	21
1964	chr01	5807268	5807609	341	*	18	22	14	-0.81871	0.230254	25	20	22	21	16	16	18	9
1965	chr01	5807697	5808382	685	*	85	80	91	-0.0481124	0.961095	77	74	88	81	79	98	95	94
1966	chr01	5812262	5812412	150	*	15	12	19	0.482228	0.709605	5	10	13	20	18	18	27	16
1967	chr01	5819164	5819314	150	*	15	16	15	-0.256702	0.884927	14	15	12	23	9	12	23	19
1968	chr01	5824072	5824485	413	*	21	19	23	-0.000559081	0.99975	22	19	19	19	24	32	14	24
1969	chr01	5825541	5825798	257	*	27	28	27	-0.278316	0.783234	30	31	30	22	27	29	32	22
1970	chr01	5826404	5826768	364	*	36	30	42	0.221801	0.824654	33	25	30	33	37	61	33	37
1971	chr01	5828149	5828343	194	*	17	17	17	-0.269594	0.870559	24	17	16	13	12	10	27	19
1972	chr01	5830699	5831689	990	*	42	35	48	0.203911	0.81975	32	33	34	44	58	47	46	44
1973	chr01	5834691	5835170	479	*	61	57	64	-0.0791442	0.938947	62	56	58	55	72	69	58	60
1974	chr01	5835726	5835981	255	*	24	24	24	-0.211302	0.867773	23	29	20	24	23	25	25	25
1975	chr01	5837219	5837428	209	*	20	18	22	0.0712963	0.972975	17	16	21	19	24	26	17	24
1976	chr01	5837546	5837976	430	*	45	42	48	-0.0515393	0.970989	44	44	36	45	54	49	47	43
1977	chr01	5840729	5841457	728	*	74	70	78	-0.0940811	0.912826	70	71	70	71	76	74	86	76
1978	chr01	5841508	5841768	260	*	26	22	30	0.182484	0.892292	25	20	20	25	26	37	33	25
1979	chr01	5843532	5843682	150	*	16	15	17	-0.0538924	0.983739	16	13	17	15	21	24	10	15
1980	chr01	5846320	5846566	246	*	22	18	25	0.222918	0.87354	17	17	27	13	25	24	23	30
1981	chr01	5863902	5864394	492	*	58	50	66	0.145556	0.869781	52	57	52	42	64	93	46	64
1982	chr01	5866693	5867223	530	*	56	61	51	-0.489741	0.211698	60	64	70	52	67	47	50	43
1983	chr01	5873744	5874058	314	*	39	38	39	-0.205906	0.832945	27	46	49	33	35	52	39	33
1984	chr01	5875021	5875353	332	*	53	41	66	0.431068	0.325685	45	36	45	40	63	75	66	61
1985	chr01	5879406	5879792	386	*	35	38	33	-0.433575	0.486993	33	51	40	29	36	38	28	32
1986	chr01	5883570	5884062	492	*	37	37	36	-0.289948	0.701102	38	41	38	34	36	36	35	39
1987	chr01	5884737	5887007	2270	*	42	40	45	-0.0825769	0.948259	40	39	42	40	44	48	41	47
1988	chr01	5887736	5888265	529	*	26	24	28	-0.0359009	0.9855	23	26	24	24	31	30	26	25
1989	chr01	5890371	5890893	522	*	55	51	59	-0.0192176	0.989337	52	51	60	41	63	59	55	61
1990	chr01	5898537	5898783	246	*	20	21	19	-0.336538	0.788803	21	12	22	29	13	26	21	19
1991	chr01	5899101	5899794	693	*	38	33	43	0.110066	0.932392	29	33	36	37	38	58	36	41
1992	chr01	5904813	5905163	350	*	62	47	76	0.423984	0.419561	35	51	62	43	58	116	55	76
1993	chr01	5906000	5906234	234	*	11	15	8	-1.22363	0.109174	18	12	21	12	7	11	7	7
1994	chr01	5909590	5909793	203	*	21	23	20	-0.460745	0.625437	35	24	21	14	22	25	18	16
1995	chr01	5911173	5911954	781	*	49	39	59	0.362999	0.513081	32	50	37	37	54	59	55	69
1996	chr01	5917933	5918196	263	*	37	31	42	0.18941	0.848891	28	37	35	26	43	46	36	45
1997	chr01	5921106	5922016	910	*	141	115	168	0.302609	0.214661	112	120	119	110	176	182	157	158
1998	chr01	5933725	5934038	313	*	24	23	24	-0.168358	0.906762	25	22	22	25	21	26	24	28
1999	chr01	5934157	5934514	357	*	23	22	24	-0.134495	0.934868	29	19	22	20	21	26	26	24
[truncated: 91,488 more rows]
