# Supplementary material for: Triple florigenic signaling in rice promotes stem elongation via transcriptional de‐repression
Source: Plant J. 2026 Jul 19;127(2):e71050. doi: 10.1111/tpj.71050 (PMC13381055; doi:10.1111/tpj.71050)
Supplement: Supplementary file 5 — Table S4. List of differentially expressed, acetylated, and accessible genomic regions in the pine1 mutant compared with the wild‐type. [file TPJ-127-0-s003.xlsx]

## Sheet: ATAC-seq, ChIP-seq, RNA-seq ov
		ATAC-SEQ																				ChIP-SEQ																						RNA-SEQ
Locus	Annotation	chromatin in pine1 vs wt	PeakID	gene Chr	start	end	width	strand	Conc	Conc_NonTreatment	Conc_Treatment	Fold	FDR	wt1	wt2	wt3	wt4	pine1	pine2	pine3	pine4	"PeakID	start	end	width	strand	Conc	Conc_NonTreatment	Conc_Treatment	Fold	FDR	WT1ab	WT2ab	pine1ab	pine2ab	annotation		gene Chr	gene start	gene end	gene length	gene strand	distanceToTSS	baseMean	log2FoldChange wt vs pine1	lfcSE	stat	pvalue	padj
Os06g0271500	Transposon, En/Spm-like domain containing protein	open	52915	chr06	9135963	9136926	963	*	56	20	92	1.95049	3.71079e-16	23	21	17	20	87	112	90	82	"63703	9135618	9136154	536	*	42	9	75	3.05533	7.50008e+06	11	7	77	73	Promoter	(<=1kb)	chr06	9130980	9135885	4906	-	0	3353.06	-15.2061	1.1797	-12.8898	5.1352e-38	6.62416e-35
Os11g0229000	Hypothetical conserved gene	open	84130	chr11	6865445	6865687	242	*	16	0	32	6.50635	2.02764e-07	0	0	1	0	42	37	25	27	"107574	6865024	6865557	533	*	33	0	66	8.48718	2.41519e+09	0	0	68	64	Promoter	(<=1kb)	chr11	6861752	6865502	3751	-	0	299.006	-11.7185	1.18543	-9.88543	4.8149e-23	1.80029e-20
Os12g0632401	Hypothetical conserved gene	open	93315	chr12	27073749	27074101	352	*	46	0	92	8.72817	3.28202e-14	0	0	0	0	107	100	77	86	"123218	27073979	27074557	578	*	40	0	80	8.76483	7.73661e+08	0	0	81	79	Promoter	(<=1kb)	chr12	27074041	27077792	3752	+	0	245.468	-11.4343	1.18626	-9.63893	5.47566e-22	1.85877e-19
Os04g0172560	Hypothetical gene	open	35156	chr04	4939539	4939920	381	*	53	14	93	2.49159	6.13118e-21	17	12	19	8	93	93	95	91	"40632	4939702	4940382	680	*	37	11	63	2.47275	0.000226129	8	15	65	62	Promoter	(<=1kb)	chr04	4939802	4940413	612	+	0	240.058	-11.4026	1.18699	-9.60635	7.51646e-22	2.5184e-19
Os08g0340700	Non-protein coding transcript	open	67997	chr08	15335706	15336023	317	*	38	10	66	2.43948	2.21402e-13	11	15	11	4	79	75	43	67	"85585	15335775	15336436	661	*	42	7	78	3.4907	3.94399e+06	6	8	75	82	Distal	Intergenic	chr08	15340000	15342619	2620	+	-4225	165.688	-10.8665	1.18995	-9.13191	6.72987e-20	2.01888e-17
Os04g0355401	Hypothetical protein	open	36497	chr04	16996654	16997349	695	*	52	26	78	1.32361	1.01972e-07	24	25	22	34	89	87	62	74	"44404	16996176	16997056	880	*	42	12	71	2.52189	3.69271e+09	10	15	65	78	Promoter	(<=1kb)	chr04	16993828	16996874	3047	-	0	124.574	-10.4547	1.19404	-8.75577	2.02713e-18	5.46006e-16
Os11g0229100	proteophosphoglycan, putative, expressed	open	84132	chr11	6867740	6867937	197	*	14	0	28	7.01041	1.49712e-08	0	0	0	0	32	22	25	33	"107575	6865853	6867768	1915	*	17	0	34	7.55141	0.00101646	0	0	35	34	Promoter	(2-3kb)	chr11	6865808	6867885	2078	-	2032	102.991	-10.1817	1.19618	-8.51179	1.71265e-17	4.12941e-15
Os11g0227300	expressed protein	open	84129	chr11	6860485	6861513	1028	*	59	0	118	9.08834	1.34752e-15	0	0	0	0	132	134	102	107	"107555	6686443	6687051	608	*	13	0	26	7.14366	0.00450673	0	0	25	27	Promoter	(1-2kb)	chr11	6685665	6687640	1976	-	1197	79.0686	-9.79872	1.20206	-8.15162	3.59077e-16	7.07162e-14
Os12g0455100	Hypothetical protein	open	90929	chr12	15791811	15792143	332	*	40	10	70	2.5739	7.91359e-16	11	11	8	10	70	84	49	80	"119942	15791436	15792083	647	*	36	13	60	2.15525	0.00234317	12	15	61	59	Promoter	(<=1kb)	chr12	15791403	15791929	527	-	0	67.6399	-9.57527	1.20771	-7.92845	2.21897e-15	4.14835e-13
Os11g0100200	RNA recognition motif containing protein, putative, expressed	open	82374	chr11	3737	4750	1013	*	31	0	62	6.71452	2.81e-08	1	1	0	0	60	72	54	63	"22430	1979	2843	864	*	25	0	50	8.1	0.000118872	0	0	52	49	Promoter (1-2kb)	Chr11		3948	7498	3551	+	-1969	363.865	-9.1478	0.731057	-12.5131	6.32919e-36	6.80362e-33
Os11g0100100	Similar to Autophagy-related protein 8D	open	82373	chr11	2039	2432	393	*	22	0	45	7.70056	9.54597e-11	0	0	0	0	47	44	42	48	"105432	3760	4991	1231	*	46	0	92	8.96726	3.5369e+08	0	0	82	102	Promoter	(<=1kb)	chr11	1180	4230	3051	-	0	49.6842	-3.24151	0.410881	-7.88917	3.04196e-15	5.47473e-13
Os02g0517421	Non-protein coding transcript	open	17567	chr02	18735655	18735915	260	*	32	8	55	2.41639	3.1538e-12	7	7	10	11	56	56	54	55	"20634	18735791	18736308	517	*	37	1	73	6.19057	2.17317e+09	1	1	81	65	Promoter	(<=1kb)	chr02	18736143	18736350	208	+	0	41.6124	-8.87651	1.23355	-7.1959	6.20514e-13	8.33783e-11
Os11g0227600	Hypothetical protein	open	84112	chr11	6698592	6699074	482	*	27	0	54	7.96356	1.46486e-11	0	0	0	0	52	49	49	67	"107557	6698517	6698970	453	*	32	0	65	8.46585	2.65929e+09	0	0	60	70	Promoter	(<=1kb)	chr11	6695391	6698883	3493	-	-700	40.9417	-8.84903	1.22285	-7.23637	4.60842e-13	6.39207e-11
Os06g0559600	Hypothetical conserved gene	open	55151	chr06	21380128	21380434	306	*	27	8	47	2.30803	1.08005e-09	7	10	6	9	40	59	40	49	"67861	21379625	21380331	706	*	44	11	76	2.74119	3.5369e+08	8	15	76	77	Intron	(Os06t0559600-01/Os06g0559600 intron 2 of 2)	chr06	21373204	21377312	4109	-	-700	145.589	-7.8319	0.751951	-10.4154	2.10824e-25	9.88918e-23
Os12g0630750		open	93289	chr12	27001581	27001917	336	*	28	7	49	2.48338	4.40272e-11	5	6	7	12	52	56	43	48	"123206	27004658	27004942	284	*	14	0	28	7.25079	0.00312219	0	0	26	30	Promoter	(<=1kb)	chr12	27003068	27005249	2182	-	591	119.231	-7.53376	0.748515	-10.0649	7.89375e-24	3.28469e-21
Os07g0609550	Hypothetical conserved gene	open	63649	chr07	25073315	25073678	363	*	21	0	42	7.59011	2.21633e-10	0	0	0	0	45	45	36	42	"79265	25060940	25061520	580	*	13	0	27	7.1981	0.00371207	0	0	26	28	Promoter	(<=1kb)	chr07	25059656	25061534	1879	-	594	15.0886	-7.41061	1.2912	-5.73931	9.50623e-09	6.70085e-07
Os04g0397800	Conserved hypothetical protein	open	37054	chr04	19636864	19637080	216	*	17	8	27	1.47208	0.00968005	6	7	4	16	36	29	19	25	"45245	19636783	19637233	450	*	35	11	60	2.38378	0.000796236	12	11	51	69	Promoter	(<=1kb)	chr04	19636918	19638406	1489	+	0	8.00804	-6.49809	1.39989	-4.64188	3.45259e-06	0.000137885
Os07g0611700	Peptidase C1A, papain family protein	open	63670	chr07	25195189	25195679	490	*	27	2	52	4.309	1.45922e-13	2	4	2	1	52	57	50	52	"79288	25195536	25195938	402	*	19	3	36	3.61017	0.00201255	2	4	37	36	Promoter	(<=1kb)	chr07	25195589	25208995	13407	+	0	20.4165	-4.64639	0.800252	-5.80616	6.39229e-09	4.71456e-07
Os11g0227800	NB-ARC domain containing protein	open	84116	chr11	6702924	6703315	391	*	25	0	51	7.88739	2.40467e-11	0	0	0	0	57	48	47	54	"107558	6703044	6703811	767	*	40	0	80	8.76507	7.73661e+08	0	0	78	82	Promoter	(<=1kb)	chr11	6703146	6708873	5728	+	0	263.001	-4.32962	0.444443	-9.74168	2.00221e-22	7.27536e-20
Os06g0261300	Conserved hypothetical protein	open	52780	chr06	8453998	8454215	217	*	24	12	36	1.31949	0.00344024	18	10	15	6	40	29	42	33	"63484	8453456	8454245	789	*	50	16	83	2.34216	1.35585e+09	15	18	83	84	Promoter	(<=1kb)	chr06	8453429	8454089	661	-	0	35.2204	-2.67812	0.464143	-5.77004	7.92522e-09	5.67952e-07
Os07g0591700	Conserved hypothetical protein	closed	63346	chr07	24114384	24114793	409	*	46	84	8	-3.50471	2.17583e-30	83	90	88	75	8	10	11	6	"78929	24113845	24114910	1065	*	40	71	10	-2.75907	7.32648e+08	73	69	10	11	Promoter	(1-2kb)	chr07	24115634	24116647	1014	+	-1789	205.418	-2.50011	0.200655	-12.4597	1.2379e-35	1.21431e-32
Os11g0507200	transferase family protein, putative, expressed	closed	85825	chr11	18083587	18084514	927	*	24	42	7	-2.72484	5.11734e-13	39	42	49	38	6	5	8	11	"111149	18082884	18083895	1011	*	65	116	14	-3.06481	86062.7	135	98	11	17	Distal	Intergenic	chr11	18093188	18095604	2417	+	-10304	270.534	-2.35998	0.492113	-4.7956	1.62186e-06	7.02052e-05
Os11g0540100	Similar to Xaa-Pro aminopeptidase 2 (EC 3.4.11.9)	open	86158	chr11	19720320	19721013	693	*	42	0	84	8.60216	9.65005e-14	0	0	0	0	77	105	81	76	"111654	19733997	19734386	389	*	12	0	25	7.11627	0.00512579	0	0	22	29	Promoter	(<=1kb)	chr11	19723041	19734418	11378	-	421	29.4435	-2.13306	0.488865	-4.36328	1.28124e-05	0.000437812
Os12g0632600	helix-loop-helix DNA-binding domain containing protein, expressed	open	93320	chr12	27087158	27088106	948	*	39	17	61	1.57016	1.00574e-07	23	21	17	9	59	73	60	54	"123221	27088572	27089267	695	*	25	6	43	2.73912	0.00312219	8	5	40	47	Promoter	(<=1kb)	chr12	27088697	27091800	3104	+	0	90.0722	-1.83686	0.247324	-7.42695	1.11134e-13	1.64779e-11
Os03g0426350	Conserved hypothetical protein	open	29210	chr03	17809603	17810023	420	*	48	20	75	1.61261	1.6389e-09	19	20	21	23	101	75	59	66	"32651	17809776	17810629	853	*	55	18	92	2.36322	7.32648e+08	12	24	89	95	Promoter	(<=1kb)	chr03	17809791	17810736	946	+	0	795.393	-1.75918	0.360412	-4.88103	1.05534e-06	4.82741e-05
Os06g0286500	NBS-LRR disease resistance protein, putative, expressed	open	53145	chr06	10379977	10380569	592	*	48	6	91	3.62753	5.57406e-25	9	7	5	4	87	104	83	92	"64067	10375559	10376306	747	*	57	14	100	2.83217	2.47286e+06	17	11	104	96	Promoter	(<=1kb)	chr06	10375846	10380216	4371	+	0	192.592	1.13228	0.167878	6.74467	1.53378e-11	1.68383e-09
Os08g0340601	Hypothetical protein	closed	67996	chr08	15331364	15331928	564	*	77	95	60	-0.909218	1.01152e-05	91	99	89	101	80	67	50	43	"85583	15330302	15331566	1264	*	51	88	14	-2.66406	7.13315e+07	95	82	13	15	Promoter	(<=1kb)	chr08	15331172	15334947	3776	+	0	7.93477	6.3863	1.38643	4.6063	4.09902e-06	0.000160715
Os04g0668200	latency associated nuclear antigen, putative, expressed	closed	42015	chr04	34098175	34098398	223	*	11	16	7	-1.42761	0.0455535	15	15	22	12	5	5	9	9	"76103	34098769	34099255	486	*	38	64	12	-2.4	0.000211135	62	67	14	10	Promoter (<=1kb)	Chr4		34098831	34099457	627	-	688	44.0507	8.8563	1.21812	7.27049	3.58193e-13	4.99515e-11
Os07g0153150	Autonomous transposable element EN-1 mosaic protein	closed																				"71913	2814574	2815167	593	*	31	51	10	-2.3051	0.00740053	63	40	10	11	Promoter	(<=1kb)	chr07	2806936	2815086	8151	-	0	2562.57	10.0573	0.393868	25.5348	8.10326e-144	1.04528e-139
[truncated: 1 more columns]

## Sheet: NOTES
intersection of ATAC-seq, ChIP-seq and RNA-seq data
