# Supplementary material for: Triple florigenic signaling in rice promotes stem elongation via transcriptional de‐repression
Source: Plant J. 2026 Jul 19;127(2):e71050. doi: 10.1111/tpj.71050 (PMC13381055; doi:10.1111/tpj.71050)
Supplement: Supplementary file 6 — Table S5. List of primers and gRNAs used in this study. [file TPJ-127-0-s001.xlsx]

## Sheet: primer list
Experiment	Target	Sequence 5' - 3'
qRT-PCR	OsMADS15 cds	CGTCGTCGGCCAAACAG
		TGACTTCAATTCATTCAAGGTTGCT
	OsFT-L1	TGGGACAAGTCCTGAATTTTG
		TAGAATCGGTGGGAGCATTT
	UBQ	GACAACGTGAAGGCGAAGA
		CACCAGGTGGAGTGTGGAC
	PINE1 3'UTR	CAAAGGCAAAGGGAGGC
		CACAGCACCTACCTCGATCA
	OsMADS14 cds	AATGGGACCAGACACAACCT
		CCTCTATCCTTTCGCCAGCT
	gRNAs PINE1 promoter
Crispr PINE1 promoter	g1 forward	GATGAGAAATGGATGATGAG
	g1 reverse	CTCATCATCCATTTCTCATC
	g2 forward	TCTCCTGTCGTCTTCCTCCG
	g2 reverse	CGGAGGAAGACGACAGGAGA
	g3 forward	CCTAATTTTCTGCAAACACA
	g3 reverse	TGTGTTTGCAGAAAATTAGG
	g4 forward	ACTGCAAAAACGATGCCCCA
	g4 reverse	TGGGGCATCGTTTTTGCAGT
	g5 forward	ATTATACTAAGACTTGAAGG
	g5 reverse	CCTTCAAGTCTTAGTATAAT
	g6 forward	CAGTAACCAGAAAGATTGAT
	g6 reverse	ATCAATCTTTCTGGTTACTG
	g7 forward	TTTCCTATCTTGGCTCCACA
	g7 reverse	TGTGGAGCCAAGATAGGAAA
	g8 forward	GGCCCTGTCACAAATGCGAG
	g8 reverse	CTCGCATTTGTGACAGGGCC
Cloning
Y2H	PINE1 cds for Y2H - forward	GGGGACAAGTTTGTACAAAAAAGCAGGCTCAATGGAGGCTCCCCCTTCTCTTTC
	PINE1 cds for Y2H - reverse	GGGGACCACTTTGTACAAGAAAGCTGGGTCTAGAGCTTCAGGTTGAGATCAACC
	PINE1 to edit N-terminal EAR-motif sequence - forward	ACGCTGGGCATCACATCGCCTCC
	PINE1 to edit N-terminal EAR-motif sequence - reverse	TGCCCAGCGTGATCGAGACGTCGATGACGA
	PINE1 cds for Y2H without C-terminal EAR motif- reverse	GGGGACCACTTTGTACAAGAAAGCTGGGTTCTAGTTGAGATCAACCTGCCTCTG
	OsTPR1 cds for Y2H - forward	GGGGACAAGTTTGTACAAAAAAGCAGGCTTCATGTCGTCGCTCAGCCGG
	OsTPR1 cds for Y2H - reverse	GGGGACCACTTTGTACAAGAAAGCTGGGTTCTATCTTTGGATTTGGTCTGCAG
	OsTPR3 cds for Y2H - forward	GGGGACAAGTTTGTACAAAAAAGCAGGCTTCATGTCGTCGCTGAGCCGG
	OsTPR3 cds for Y2H - reverse	GGGGACCACTTTGTACAAGAAAGCTGGGTTTTATCTTTCTGGTTGATCAGAACT
	ASP1 cds for Y2H - forward	GGGGACAAGTTTGTACAAAAAAGCAGGCTTCATGTCGTCGCTTAGCAGGG
	ASP1 cds for Y2H - reverse	GGGGACCACTTTGTACAAGAAAGCTGGGTTTCAGACTTCTGGTTTGTTAGCT
	SAP18 cds for Y2H - forward	GGGGACAAGTTTGTACAAAAAAGCAGGCTTCATGGCGGGAAGGGGCGAG
	SAP18 cds for Y2H - reverse	GGGGACCACTTTGTACAAGAAAGCTGGGTTTCAATAGATTGCAACACTCAAGT
FRET-FLIM and BiFC	PINE1 cds for FRET-FLIM and BiFC - forward	GGGGACAAGTTTGTACAAAAAAGCAGGCTCAATGGAGGCTCCCCCTTCTCTTTC
	PINE1 cds for for FRET-FLIM and BiFC - reverse	GGGGACCACTTTGTACAAGAAAGCTGGGTTGAGCTTCAGGTTGAGATCAACCTGCCTCTG
	PINE1 cds for for FRET-FLIM and BiFC to edit C-terminal EAR motif - reverse	GGGGACCACTTTGTACAAGAAAGCTGGGTTGTTGAGATCAACCTGCCTCTG
	OsTPR1 cds for FRET-FLIM and BiFC - forward	GGGGACAAGTTTGTACAAAAAAGCAGGCTTCATGTCGTCGCTCAGCCGG
	OsTPR1 cds for FRET-FLIM - reverse	GGGGACCACTTTGTACAAGAAAGCTGGGTTTCTTTGGATTTGGTCTGCA
	OsTPR3 cds for FRET-FLIM and BiFC - forward	GGGGACAAGTTTGTACAAAAAAGCAGGCTTCATGTCGTCGCTGAGCCGG
	OsTPR3 cds for FRET-FLIM and BiFC - reverse	GGGGACCACTTTGTACAAGAAAGCTGGGTTTCTTTCTGGTTGATCAGAA
	ASP1 cds for FRET-FLIM and BiFC - forward	GGGGACAAGTTTGTACAAAAAAGCAGGCTTCATGTCGTCGCTTAGCAGGG
	ASP1 cds for FRET-FLIM and BiFC - reverse	GGGGACCACTTTGTACAAGAAAGCTGGGTTGACTTCTGGTTTGTTAGCT
	HDAC15 cds for FRET-FLIM and BiFC - forward	GGGGACAAGTTTGTACAAAAAAGCAGGCTTCATGGCGTCTGATATGAGGTC
	HDAC15 cds for FRET-FLIM and BiFC - reverse	GGGGACCACTTTGTACAAGAAAGCTGGGTTGGGCTCTGCTTCATCATTC
PINE1 complementation	PINE1 promoter - forward	GGGGACAAGTTTGTACAAAAAAGCAGGCTGCAGAGGAGCATATGCAAGGGG
	PINE1 cds - reverse	GGGGACCACTTTGTACAAGAAAGCTGGGTCTAGAGCTTCAGGTTGAGATCAACC
	PINE1 cds without C-terminal EAR motif- reverse	GGGGACCACTTTGTACAAGAAAGCTGGGTTCTAGTTGAGATCAACCTGCCTCTG
	PINE1 to edit N-terminal EAR-motif sequence - forward	ACGCTGGGCATCACATCGCCTCC
	PINE1 to edit N-terminal EAR-motif sequence - reverse	TGCCCAGCGTGATCGAGACGTCGATGACGA
plant transformation	OsMADS14 cds - forward	GGGGACAAGTTTGTACAAAAAAGCAGGCTTCATGGGGCGGGGCAAGGTG
	OsMADS14 cds - reverse	GGGGACCACTTTGTACAAGAAAGCTGGGTTTTAGCCGTTGATGTGGCTCAGC
	OsMADS15 cds - forward	GGGGACAAGTTTGTACAAAAAAGCAGGCTTCATGGGGCGGGGGAAGGTG
	OsMADS15 cds - reverse	GGGGACCACTTTGTACAAGAAAGCTGGGTTTTAAGCATTGAGGTGGCTCAGC
	Forward gRNA for PINE1 C-terminal EAR motif for VQR	GGCACTAGCTAGAGCTTCAGGTTG
	Reverse gRNA for PINE1 C-terminal EAR motif for VQR	AAACCAACCTGAAGCTCTAGCTAG
datasets validation	Os11g0100100_ChIP_FW	ATCCAAAGCCAAACCAGCAC
	Os11g0100100_ChIP_RV	AGCCTCTCTCGTCTTCTTCCT
	Os11g0100100_qFW	GCCATGATCGCCTCCTACC
	Os11g0100100_qRV	ATCGGGTGTTGTGTGTGTGT
	Os11g0227800_ChIP_FW	TAAGCGCGTGGGACTTGATC
	Os11g0227800_ChIP_RV	GCTACTCCCCTCTCTCTCCC
	Os11g0227800_qFW	GCAGCCTGTTCCCTGAAGAT
	Os11g0227800_qRV	TGTGTTCGATTCTCACCGCA
	Os12g0632600_qFW	GTTTGCTGGTGAGGTTGCTG
	Os12g0632600_qRV	GGTGATGATGACGGTGGAGG
	Os12g0632600_ChIP_FW2	TAGGAGGAGGAGGAGGAGCA
	Os12g0632600_ChIP_RV2	ATTAAGCAAAGCCGGCCTCT
